# Supplementary material for: The measurement reliability and equivalence of print versus online versions of the Youth Activity Profile
Source: PLoS One. 2025 Jan 24;20(1):e0312254. doi: 10.1371/journal.pone.0312254 (PMC11760011; doi:10.1371/journal.pone.0312254)
Supplement: S1 Data — (XLSX) [file pone.0312254.s001.xlsx]

## Sheet: aim1_combined
gender	AGEGROUP	YAPVERSION	ntrials	Trial	SchoolID	grade	AGE	PEWEEK	RECDAY	RECWEEK	yaptranstschool	yappe	yaprec	yaplunch	yaptransfschool	yaphomeplay	yapafterschool	yapevening	yapsaturday	yapsunday	yaptv	yapvideo	yapcomputer	yapcell	yapoverallsed	YAPTOTALACTIVITY	YAPTOTALSED	YAPSCHOOL	YAPHOME	YAPWEEKEND	SITE
	1	1	2	2	1	5	11	4	4	20	5	2	0	3	4	5	4	4	3	4	1	2	1	2	2	3.4	1.6	2.8	4.33333	3.5	1
1	1	1	2	1	1	5	11	1	1	5	5	5	5	2	5	5	5	5	3	4	2	1	1	1	1	4.4	1.2	4.4	5	3.5	1
1	1	1	2	2	1	5	11	1	1	5	5	4	5	2	5	5	5	5	3	3	2	1	2	1	1	4.2	1.4	4.2	5	3	1
1	1	1	1	2	1	5	11	2	0	0	1	4	1	1	1	1	3	2	2	3	3	1	1	1	2	1.9	1.6	1.6	2	2.5	1
1	1	1	2	1	1	5	11	1	1	5	1	2	4	1	4	2	3	3	2	1	2	5	2	1	4	2.3	2.8	2.4	2.66667	1.5	1
1	1	1	2	2	1	5	11	1	1	5	1	4	3	1	1	2	4	2	2	2	3	5	1	2	3	2.2	2.8	2	2.66667	2	1
1	1	1	2	1	1	5	11	1	1	5	5	4	3	3	1	1	5	3	4	4	2	5	4	2	3	3.3	3.2	3.2	3	4	1
1	1	1	2	2	1	5	11	1	1	5	5	3	4	0	1	1	5	5	5	3	2	5	2	2	3	3.2	2.8	2.6	3.66667	4	1
1	1	1	2	1	1	5	11	1	1	5	3	4	3	2	3	2	4	3	4	3	2	3	2	3	1	3.1	2.2	3	3	3.5	1
1	1	1	2	2	1	5	11	1	1	5	4	4	4	3	4	2	5	3	3	3	2	1	2	2	1	3.5	1.6	3.8	3.33333	3	1
1	1	1	2	1	1	5	11	1	1	5	1	5	1	2	1	1	3	1	2	1	4	4	4	2	5	1.8	3.8	2	1.66667	1.5	1
1	1	1	2	2	1	5	11	2	2	10	1	5	5	1	1	1	1	1	2	2	3	4	4	2	5	2	3.6	2.6	1	2	1
1	1	1	2	1	1	5	11	1	1	5	1	5	5	1	1	1	5	5	3	2	1	1	3	1	3	2.9	1.8	2.6	3.66667	2.5	1
1	1	1	2	2	1	5	11	1	1	5	1	5	5	2	1	2	5	2	4	1	1	5	3	1	1	2.8	2.2	2.8	3	2.5	1
1	1	1	2	1	1	5	11	1	1	5	3	5	2	4	3	5	5	2	5	5	2	2	3	3	1	3.9	2.2	3.4	4	5	1
1	1	1	2	2	1	5	11	1	2	10	3	4	2	5	3	4	5	3	2	3	5	5	4	5	2	3.4	4.2	3.4	4	2.5	1
1	1	1	2	1	1	5	11	1	1	5	3	3	3	2	3	2	2	1	1	2	5	3	3	1	4	2.2	3.2	2.8	1.66667	1.5	1
1	1	1	2	2	1	5	11	1	1	5	1	3	3	2	1	2	3	1	2	2	4	3	5	1	4	2	3.4	2	2	2	1
1	1	1	2	1	1	5	11	1	1	5	1	2	2	2	1	2	2	2	2	2	2	2	1	1	2	1.8	1.6	1.6	2	2	1
1	1	1	2	2	1	5	11	1	1	5	1	2	2	2	1	1	2	1	2	2	1	2	1	1	2	1.6	1.4	1.6	1.33333	2	1
1	1	1	2	1	1	5	11	1	1	5	1	5	4	3	1	5	5	5	5	5	1	2	1	1	2	3.9	1.4	2.8	5	5	1
1	1	1	2	2	1	5	11	1	1	5	1	5	5	4	1	1	5	5	5	5	2	2	1	1	2	3.7	1.6	3.2	3.66667	5	1
1	1	1	2	1	1	5	11	2	1	5	1	3	4	3	1	2	5	4	4	5	3	1	1	1	2	3.2	1.6	2.4	3.66667	4.5	1
1	1	1	2	2	1	5	11	1	1	5	1	5	4	3	1	3	4	5	4	3	3	1	1	1	2	3.3	1.6	2.8	4	3.5	1
2	1	1	2	1	1	5	11	1	1	5	1	5	2	5	1	2	5	3	4	4	2	1	1	2	2	3.2	1.6	2.8	3.33333	4	1
2	1	1	2	2	1	5	11	1	2	10	1	2	2	2	1	4	5	4	5	4	3	1	1	1	2	3	1.6	1.6	4.33333	4.5	1
2	1	1	1	2	1	5	11	1	2	10	3	4	3	2	2	2	5	3	2	2	2	1	1	1	2	2.8	1.4	2.8	3.33333	2	1
2	1	1	2	1	1	5	11	1	1	5	5	3	5	2	5	5	2	5	5	5	4	3	5	3	4	4.2	3.8	4	4	5	1
2	1	1	2	2	1	5	11	1	1	5	5	3	4	1	5	5	5	5	5	5	5	2	5	4	1	4.3	3.4	3.6	5	5	1
2	1	1	2	1	1	5	11	1	1	5	1	1	2	2	1	4	2	4	4	2	3	1	2	1	5	2.3	2.4	1.4	3.33333	3	1
2	1	1	2	2	1	5	11	1	1	5	1	3	4	5	1	3	2	2	4	3	3	2	1	1	3	2.8	2	2.8	2.33333	3.5	1
2	1	1	2	1	1	5	11	2	1	5	2	5	2	5	2	3	4	3	2	2	1	1	1	1	1	3	1	3.2	3.33333	2	1
2	1	1	2	2	1	5	11	1	1	5	2	4	3	2	2	3	3	4	4	2	1	1	1	1	1	2.9	1	2.6	3.33333	3	1
2	1	1	2	1	1	5	11	1	1	5	4	3	3	2	3	4	3	2	3	2	1	1	2	2	2	2.9	1.6	3	3	2.5	1
2	1	1	2	2	1	5	11	1	1	5	3	3	3	3	1	3	3	2	3	2	2	2	1	2	2	2.6	1.8	2.6	2.66667	2.5	1
2	1	1	2	1	1	5	11	1	1	5	1	3	2	1	1	4	5	5	5	3	1	1	1	1	1	3	1	1.6	4.66667	4	1
2	1	1	2	2	1	5	11	1	1	5	1	5	3	5	1	5	5	5	4	2	1	1	1	2	1	3.6	1.2	3	5	3	1
2	1	1	2	1	1	5	11	1	1	5	1	5	2	3	1	4	2	5	2	2	2	1	1	1	2	2.7	1.4	2.4	3.66667	2	1
2	1	1	2	2	1	5	11	1	1	5	1	2	3	1	1	3	5	3	2	3	2	5	1	2	2	2.4	2.4	1.6	3.66667	2.5	1
2	1	1	2	1	1	5	11	1	1	5	1	5	5	2	1	5	5	5	5	3	5	1	5	1	2	3.7	2.8	2.8	5	4	1
2	1	1	2	2	1	5	11	1	1	5	1	4	4	1	1	5	5	5	5	5	2	1	1	1	2	3.6	1.4	2.2	5	5	1
2	1	1	2	1	1	5	11	1	1	5	1	4	3	2	3	1	5	5	4	4	2	3	1	2	2	3.2	2	2.6	3.66667	4	1
2	1	1	2	2	1	5	11	1	1	5	1	3	3	1	1	3	5	5	4	4	2	1	1	3	2	3	1.8	1.8	4.33333	4	1
2	1	1	2	1	1	5	11	1	1	5	5	4	5	3	3	5	5	5	3	5	2	1	1	1	1	4.3	1.2	4	5	4	1
2	1	1	2	2	1	5	11	1	1	5	1	3	3	3	1	1	5	1	4	2	5	1	1	1	2	2.4	2	2.2	2.33333	3	1
2	1	1	2	1	1	5	11	1	2	10	1	0	1	3	1	5	4	5	3	2	1	1	1	1	2	2.5	1.2	1.2	4.66667	2.5	1
1	1	2	1	1	1	5	11	1	1	5	1	5	5	3	1	5	5	3	5	5	2	5	1	3	1	3.8	2.4	3	4.33333	5	1
1	1	2	1	1	1	5	11	1	1	5	1	5	4	3	1	5	5	5	4	5	2	2	1	1	1	3.8	1.4	2.8	5	4.5	1
1	1	2	2	1	1	5	11	1	1	5	1	5	5	1	1	5	3	4	4	2	4	1	1	1	2	3.1	1.8	2.6	4	3	1
1	1	2	2	2	1	5	11	1	1	5	1	5	5	1	1	5	5	3	3	3	4	1	1	1	2	3.2	1.8	2.6	4.33333	3	1
1	1	2	2	1	1	5	11	1	1	5	1	4	4	0	1	5	5	4	3	3	2	1	2	5	1	3	2.2	2	4.66667	3	1
1	1	2	2	2	1	5	11	0	1	5	5	2	4	1	3	5	3	3	5	2	1	4	1	1	1	3.3	1.6	3	3.66667	3.5	1
1	1	2	2	1	1	5	11	1	1	5	5	5	5	2	5	2	5	5	4	4	3	3	1	1	1	4.2	1.8	4.4	4	4	1
1	1	2	2	2	1	5	11	1	1	5	5	5	5	2	5	3	5	5	5	4	2	2	1	1	1	4.4	1.4	4.4	4.33333	4.5	1
1	1	2	2	1	1	5	11	1	1	5	1	4	5	5	1	4	5	5	5	3	1	2	1	3	4	3.8	2.2	3.2	4.66667	4	1
1	1	2	2	2	1	5	11	1	1	5	5	4	2	2	1	5	5	4	5	5	2	1	3	1	1	3.8	1.6	2.8	4.66667	5	1
1	1	2	2	1	1	5	11	1	1	5	1	4	4	2	1	5	5	5	2	5	5	3	1	1	3	3.4	2.6	2.4	5	3.5	1
1	1	2	2	2	1	5	11	1	1	5	5	3	3	2	1	4	5	4	5	5	4	4	1	1	5	3.7	3	2.8	4.33333	5	1
1	1	2	2	1	1	5	11	1	1	5	1	5	4	3	1	3	2	3	4	3	3	3	2	3	3	2.9	2.8	2.8	2.66667	3.5	1
1	1	2	2	2	1	5	11	3	1	5	1	3	3	2	1	2	3	3	3	2	2	2	2	2	4	2.3	2.4	2	2.66667	2.5	1
1	1	2	2	1	1	5	11	1	1	5	1	0	5	0	1	1	5	5	5	4	4	2	1	2	3	2.7	2.4	1.4	3.66667	4.5	1
1	1	2	2	2	1	5	11	1	1	5	1	5	5	0	1	1	1	1	3	3	5	2	2	2	4	2.1	3	2.4	1	3	1
1	1	2	2	1	1	5	11	2	1	5	1	1	5	2	1	1	1	3	1	2	5	5	5	1	1	1.8	3.4	2	1.66667	1.5	1
1	1	2	2	2	1	5	11	1	1	5	1	1	3	5	1	5	1	1	1	2	5	5	5	1	1	2.1	3.4	2.2	2.33333	1.5	1
1	1	2	2	1	1	5	11	1	1	5	1	1	5	5	1	1	2	1	3	5	5	5	3	1	1	2.5	3	2.6	1.33333	4	1
1	1	2	2	2	1	5	11	1	2	10	1	0	3	2	1	1	1	1	2	1	1	5	1	1	1	1.3	1.8	1.4	1	1.5	1
1	1	2	2	1	1	5	11	1	1	5	3	3	2	2	3	4	2	3	3	3	3	3	2	3	1	2.8	2.4	2.6	3	3	1
1	1	2	2	2	1	5	11	1	1	5	3	3	4	3	3	4	2	3	4	3	2	3	2	2	2	3.2	2.2	3.2	3	3.5	1
1	1	2	1	1	1	5	11	2	1	5	1	4	5	0	1	2	3	5	4	3	2	2	1	1	2	2.8	1.6	2.2	3.33333	3.5	1
1	1	2	2	2	1	5	11	4	1	5	1	3	3	2	1	1	4	5	5	5	2	3	1	3	1	3	2	2	3.33333	5	1
1	1	2	2	1	1	5	11	1	1	5	1	5	5	2	1	1	5	5	5	5	4	3	1	1	1	3.5	2	2.8	3.66667	5	1
1	1	2	2	2	1	5	11	1	0	0	3	0	4	2	1	5	1	2	3	4	1	3	4	5	3	2.5	3.2	2	2.66667	3.5	1
1	1	2	1	1	1	5	11	1	1	5	1	4	3	1	1	3	2	1	4	5	5	5	2	2	3	2.5	3.4	2	2	4.5	1
1	1	2	2	1	1	5	11	1	1	5	5	5	5	2	5	3	3	4	2	2	1	1	1	1	1	3.6	1	4.4	3.33333	2	1
1	1	2	2	2	1	5	11	5	1	5	5	5	4	1	5	5	5	3	4	4	5	1	1	2	2	4.1	2.2	4	4.33333	4	1
2	1	2	2	1	1	5	11	1	1	5	5	5	5	1	5	5	5	5	3	2	1	1	1	1	1	4.1	1	4.2	5	2.5	1
2	1	2	2	2	1	5	11	1	1	5	5	5	5	3	5	5	5	5	5	2	2	3	1	1	2	4.5	1.8	4.6	5	3.5	1
2	1	2	2	1	1	5	11	1	1	5	1	3	2	4	1	3	1	1	4	5	3	1	1	1	3	2.5	1.8	2.2	1.66667	4.5	1
2	1	2	2	2	1	5	11	1	1	5	1	5	4	2	1	1	5	3	4	3	3	1	1	2	3	2.9	2	2.6	3	3.5	1
2	1	2	2	1	1	5	11	1	1	5	5	4	4	2	5	5	5	5	2	2	5	1	1	1	2	3.9	2	4	5	2	1
2	1	2	2	2	1	5	11	1	1	5	5	3	5	2	5	5	5	5	5	4	4	1	1	1	1	4.4	1.6	4	5	4.5	1
2	1	2	2	1	1	5	11	1	1	5	1	3	2	2	1	3	3	2	2	2	3	1	2	1	2	2.1	1.8	1.8	2.66667	2	1
2	1	2	2	2	1	5	11	1	1	5	1	4	3	2	1	3	3	3	3	2	3	2	2	2	3	2.5	2.4	2.2	3	2.5	1
2	1	2	2	1	1	5	11	1	1	5	1	4	5	2	1	3	4	2	2	3	3	1	1	1	2	2.7	1.6	2.6	3	2.5	1
2	1	2	2	2	1	5	11	1	1	5	1	4	4	2	1	3	4	3	3	2	3	1	1	1	3	2.7	1.8	2.4	3.33333	2.5	1
2	1	2	2	1	1	5	11	1	1	5	1	4	3	0	1	1	3	2	2	2	4	3	3	1	3	1.9	2.8	1.8	2	2	1
2	1	2	2	2	1	5	11	1	1	5	1	3	3	2	1	1	4	2	2	3	4	1	3	1	3	2.2	2.4	2	2.33333	2.5	1
2	1	2	2	1	1	5	11	1	1	5	1	4	4	2	1	5	5	4	4	4	1	1	1	1	1	3.4	1	2.4	4.66667	4	1
2	1	2	2	2	1	5	11	1	1	5	1	5	3	0	1	5	5	5	5	4	1	2	1	1	2	3.4	1.4	2	5	4.5	1
2	1	2	2	1	1	5	11	1	1	5	1	4	3	0	1	2	3	3	3	3	5	2	1	1	3	2.3	2.4	1.8	2.66667	3	1
2	1	2	1	1	1	5	11	1	1	5	5	5	5	5	5	1	5	4	4	2	2	1	1	1	1	4.1	1.2	5	3.33333	3	1
2	1	2	2	1	1	5	11	1	1	5	2	5	5	1	1	3	1	5	1	4	1	2	1	4	3	2.8	2.2	2.8	3	2.5	1
2	1	2	2	2	1	5	11	1	1	5	1	5	5	2	1	5	5	5	5	2	1	1	1	3	1	3.6	1.4	2.8	5	3.5	1
2	2	2	2	2	1	6	12	1	1	5	1	2	1	0	1	2	2	1	2	3	4	2	1	1	3	1.5	2.2	1	1.66667	2.5	1
1	3	1	1	1	2	9	15	5	1	5	1	4	0	2	5	1	2	4	5	5	4	1	5	2	2	2.9	2.8	2.4	2.33333	5	1
1	3	1	2	1	2	9	15	5	0	0	5	5	0	2	5	5	4	5	5	5	3	3	2	1	2	4.1	2.2	3.4	4.66667	5	1
1	3	1	2	2	2	9	15	5	0	0	1	5	0	5	5	5	5	5	5	4	5	3	1	3	2	4	2.8	3.2	5	4.5	1
1	3	1	2	1	2	9	15	5	0	0	1	4	0	1	1	2	2	2	2	1	3	5	2	2	3	1.6	3	1.4	2	1.5	1
1	3	1	2	2	2	9	15	5	0	0	1	3	1	1	1	2	2	2	4	2	3	2	3	1	3	1.9	2.4	1.4	2	3	1
1	3	1	2	1	2	9	15	5	0	0	1	5	0	1	1	1	1	1	1	1	5	5	5	5	5	1.3	5	1.6	1	1	1
1	3	1	2	2	2	9	15	5	0	0	1	5	0	1	1	1	1	1	1	1	5	5	5	5	5	1.3	5	1.6	1	1	1
1	3	1	1	1	2	9	15	5	0	0	1	5	4	5	4	1	1	1	5	5	3	1	4	5	2	3.2	3	3.8	1	5	1
1	3	1	1	2	2	9	15	5	0	0	1	5	3	3	4	1	2	2	3	2	4	4	4	5	1	2.6	3.6	3.2	1.66667	2.5	1
1	3	1	2	1	2	9	15	5	0	0	5	5	0	5	5	5	5	5	5	5	2	1	1	1	1	4.5	1.2	4	5	5	1
1	3	1	2	2	2	9	15	5	0	0	1	5	0	5	5	5	5	5	5	5	1	5	5	5	1	4.1	3.4	3.2	5	5	1
1	3	1	2	1	2	9	15	4	0	0	2	4	0	4	2	1	5	3	1	1	5	2	2	2	2	2.3	2.6	2.4	3	1	1
1	3	1	2	2	2	9	15	5	0	0	2	5	0	5	2	2	4	4	2	2	5	2	2	3	1	2.8	2.6	2.8	3.33333	2	1
1	3	1	1	2	2	9	15	5	0	0	1	3	0	2	2	1	3	5	5	5	4	2	1	1	3	2.7	2.2	1.6	3	5	1
1	3	1	2	2	2	9	15	3	2	10	3	0	1	2	1	2	4	2	2	4	5	1	3	1	4	2.1	2.8	1.4	2.66667	3	1
1	3	1	1	1	2	9	15	5	0	0	1	5	5	5	1	1	5	5	5	5	3	3	2	2	2	3.8	2.4	3.4	3.66667	5	1
1	3	1	1	1	2	9	15	5	1	5	5	4	3	4	5	2	3	1	4	3	5	5	2	4	4	3.4	4	4.2	2	3.5	1
1	3	1	1	2	2	9	15	5	0	0	5	4	3	4	5	2	3	3	4	3	5	4	2	2	4	3.6	3.4	4.2	2.66667	3.5	1
2	3	1	1	2	2	9	15	2	2	10	2	1	0	0	1	1	1	1	1	1	3	3	3	3	3	0.9	3	0.8	1	1	1
2	3	1	1	2	2	9	15	5	0	0	4	4	3	2	5	1	4	4	4	4	3	4	3	3	3	3.5	3.2	3.6	3	4	1
2	3	1	2	1	2	9	15	4	0	0	1	3	0	1	1	1	3	1	3	2	2	1	4	5	2	1.6	2.8	1.2	1.66667	2.5	1
2	3	1	2	2	2	9	15	5	0	0	1	3	0	1	1	1	1	1	3	3	2	1	1	5	3	1.5	2.4	1.2	1	3	1
2	3	1	2	2	2	9	15	5	0	0	1	4	1	3	1	5	5	5	5	5	4	1	2	4	3	3.5	2.8	2	5	5	1
2	3	1	2	1	2	9	15	5	1	5	2	3	1	2	3	1	4	4	4	5	2	2	4	4	2	2.9	2.8	2.2	3	4.5	1
2	3	1	2	2	2	9	15	5	2	10	2	2	1	1	1	2	3	2	3	3	2	1	2	4	2	2	2.2	1.4	2.33333	3	1
2	3	1	2	1	2	9	15	5	0	0	1	3	0	1	1	1	5	4	3	2	3	1	1	5	3	2.1	2.6	1.2	3.33333	2.5	1
2	3	1	2	2	2	9	15	4	0	0	1	3	0	2	1	1	3	4	1	2	1	1	1	5	2	1.8	2	1.4	2.66667	1.5	1
2	3	1	1	2	2	9	15	5	0	0	5	5	4	2	5	2	5	2	4	2	2	4	2	5	2	3.6	3	4.2	3	3	1
2	3	1	2	1	2	9	15	5	1	5	1	3	1	1	1	1	5	5	5	2	3	1	3	4	2	2.5	2.6	1.4	3.66667	3.5	1
2	3	1	2	2	2	9	15	5	1	5	1	2	1	1	1	1	3	2	2	1	5	1	4	5	3	1.5	3.6	1.2	2	1.5	1
2	3	1	2	1	2	9	15	5	0	0	1	4	0	1	1	1	5	5	2	1	5	1	4	5	3	2.1	3.6	1.4	3.66667	1.5	1
2	3	1	2	2	2	9	15	5	0	0	1	4	0	1	1	1	1	1	1	1	5	2	5	5	5	1.2	4.4	1.4	1	1	1
2	3	1	2	1	2	9	15	5	1	5	5	3	0	2	5	2	5	3	2	4	2	1	4	5	1	3.1	2.6	3	3.33333	3	1
2	3	1	2	2	2	9	15	5	0	0	5	1	1	3	5	1	1	1	5	5	2	1	1	5	3	2.8	2.4	3	1	5	1
2	3	1	2	1	2	9	15	5	0	0	1	1	0	4	5	1	4	5	3	3	2	1	1	5	5	2.7	2.8	2.2	3.33333	3	1
2	3	1	2	2	2	9	15	5	0	0	1	2	0	5	5	1	2	3	2	2	2	1	1	5	3	2.3	2.4	2.6	2	2	1
2	3	1	2	1	2	9	15	5	1	5	5	3	4	4	5	1	4	4	3	1	2	3	1	5	3	3.4	2.8	4.2	3	2	1
2	3	1	2	2	2	9	15	5	1	5	5	5	4	4	5	5	5	4	4	4	1	1	1	5	2	4.5	2	4.6	4.66667	4	1
2	3	1	2	1	2	9	15	5	0	0	5	2	0	2	5	3	3	1	4	4	5	5	1	5	3	2.9	3.8	2.8	2.33333	4	1
2	3	1	2	2	2	9	15	1	0	0	2	2	0	3	2	5	5	5	1	1	4	1	1	5	4	2.6	3	1.8	5	1	1
2	3	1	1	1	2	9	15	5	0	0	5	2	0	4	5	1	5	3	4	2	3	1	2	5	1	3.1	2.4	3.2	3	3	1
2	3	1	2	1	2	9	15	5	1	5	5	3	0	2	5	1	4	3	2	3	2	2	3	5	2	2.8	2.8	3	2.66667	2.5	1
2	3	1	2	1	2	9	15	5	1	5	5	2	2	4	5	1	5	5	5	5	1	1	1	5	4	3.9	2.4	3.6	3.66667	5	1
2	3	1	2	2	2	9	15	5	0	0	1	4	0	5	1	1	5	4	1	1	1	1	1	1	5	2.3	1.8	2.2	3.33333	1	1
2	3	1	2	1	2	9	15	5	0	0	1	4	0	2	1	2	3	3	3	2	3	2	4	3	4	2.1	3.2	1.6	2.66667	2.5	1
2	3	1	2	2	2	9	15	5	0	0	1	4	0	2	1	3	4	4	3	3	3	3	3	2	3	2.5	2.8	1.6	3.66667	3	1
1	3	2	12	5	2	9	15	3	0	0	3	3	4	3	3	4	4	2	4	4	4	5	1	5	4	3.4	3.8	3.2	3.33333	4	1
1	3	2	1	1	2	9	15	5	0	0	1	3	3	2	5	1	4	3	4	5	2	3	4	5	3	3.1	3.4	2.8	2.66667	4.5	1
1	3	2	2	1	2	9	15	5	0	0	1	5	3	5	1	1	3	3	2	1	1	2	3	5	3	2.5	2.8	3	2.33333	1.5	1
1	3	2	2	2	2	9	15	5	0	0	1	3	3	3	1	1	3	5	3	2	2	5	5	3	3	2.5	3.6	2.2	3	2.5	1
1	3	2	1	1	2	9	15	5	0	0	5	4	3	4	5	5	5	3	3	3	4	4	1	3	3	4	3	4.2	4.33333	3	1
1	3	2	2	1	2	9	15	5	0	0	1	3	4	2	2	3	2	1	2	2	2	1	1	5	3	2.2	2.4	2.4	2	2	1
1	3	2	2	2	2	9	15	5	0	0	1	2	2	3	3	2	3	3	2	3	3	1	1	5	2	2.4	2.4	2.2	2.66667	2.5	1
1	3	2	2	1	2	9	15	5	0	0	1	3	2	1	1	3	5	2	1	1	5	5	3	5	4	2	4.4	1.6	3.33333	1	1
1	3	2	2	2	2	9	15	5	0	0	1	3	1	1	1	1	2	1	1	1	3	4	2	5	3	1.3	3.4	1.4	1.33333	1	1
1	3	2	1	1	2	9	15	5	0	0	5	4	0	2	5	5	5	2	2	2	1	5	1	2	4	3.2	2.6	3.2	4	2	1
1	3	2	1	1	2	9	15	5	0	0	5	3	0	2	5	2	2	1	4	4	1	3	1	3	3	2.8	2.2	3	1.66667	4	1
1	3	2	2	1	2	9	15	5	0	0	1	3	0	2	1	1	5	4	4	4	3	2	3	3	2	2.5	2.6	1.4	3.33333	4	1
1	3	2	2	2	2	9	15	5	0	0	1	3	0	1	1	1	3	4	3	2	3	1	3	4	3	1.9	2.8	1.2	2.66667	2.5	1
1	3	2	2	1	2	9	15	5	0	0	3	4	3	3	3	4	5	5	4	4	4	4	5	2	2	3.8	3.4	3.2	4.66667	4	1
1	3	2	2	2	2	9	15	5	0	0	5	5	4	4	4	4	4	4	4	4	3	4	3	1	2	4.2	2.6	4.4	4	4	1
1	3	2	2	1	2	9	15	5	0	0	4	5	4	5	4	5	4	5	5	3	2	3	2	5	2	4.4	2.8	4.4	4.66667	4	1
1	3	2	2	2	2	9	15	5	0	0	3	5	4	5	3	5	5	5	5	4	2	2	2	5	1	4.4	2.4	4	5	4.5	1
1	3	2	2	1	2	9	15	5	0	0	5	4	3	5	5	3	2	5	1	5	3	1	1	5	3	3.8	2.6	4.4	3.33333	3	1
1	3	2	2	2	2	9	15	5	0	0	5	3	3	4	5	5	2	5	3	4	3	2	3	2	3	3.9	2.6	4	4	3.5	1
1	3	2	1	1	2	9	15	5	0	0	5	4	2	4	5	3	1	2	3	2	3	3	1	2	2	3.1	2.2	4	2	2.5	1
1	3	2	2	1	2	9	15	5	0	0	5	5	4	5	5	4	5	5	5	3	4	3	2	3	3	4.6	3	4.8	4.66667	4	1
1	3	2	2	2	2	9	15	5	0	0	5	5	4	4	5	5	5	5	4	4	3	3	3	3	3	4.6	3	4.6	5	4	1
1	3	2	2	1	2	9	15	5	0	0	1	4	0	1	1	1	4	3	2	2	3	2	1	2	2	1.9	2	1.4	2.66667	2	1
1	3	2	2	2	2	9	15	5	0	0	1	3	0	1	1	1	5	4	3	3	5	3	1	2	2	2.2	2.6	1.2	3.33333	3	1
2	3	2	1	1	2	9	15	5	0	0	5	5	0	1	5	1	2	1	1	1	5	1	1	5	2	2.2	2.8	3.2	1.33333	1	1
2	3	2	1	1	2	9	15	5	0	0	1	5	4	4	1	5	5	5	5	5	3	5	1	5	2	4	3.2	3	5	5	1
2	3	2	2	1	2	9	15	5	0	0	1	5	1	4	1	5	5	5	5	5	4	1	3	3	3	3.7	2.8	2.4	5	5	1
2	3	2	1	1	2	9	15	5	0	0	1	5	0	3	3	2	4	5	5	4	3	3	1	1	2	3.2	2	2.4	3.66667	4.5	1
2	3	2	1	1	2	9	15	5	0	0	2	3	0	2	3	1	5	5	2	5	5	1	5	5	3	2.8	3.8	2	3.66667	3.5	1
2	3	2	2	1	2	9	15	5	0	0	1	5	0	2	2	1	3	3	2	1	4	5	5	4	4	2	4.4	2	2.33333	1.5	1
2	3	2	2	2	2	9	15	5	0	0	1	3	0	2	1	1	2	2	1	1	3	5	5	2	4	1.4	3.8	1.4	1.66667	1	1
2	3	2	1	1	2	9	15	5	0	0	5	2	0	3	1	1	1	2	2	2	5	2	3	5	5	1.9	4	2.2	1.33333	2	1
2	3	2	2	1	2	9	15	5	0	0	2	5	4	5	5	2	5	3	5	4	4	5	1	1	2	4	2.6	4.2	3.33333	4.5	1
2	3	2	2	2	2	9	15	5	0	0	2	4	0	5	2	5	5	5	2	2	3	2	1	1	1	3.2	1.6	2.6	5	2	1
2	3	2	1	1	2	9	15	5	0	0	5	2	0	2	5	1	2	1	2	2	5	1	1	2	2	2.2	2.2	2.8	1.33333	2	1
2	3	2	2	1	2	9	15	5	0	0	3	5	1		3	4	3	2	2	4	5	1	4	5	2		3.4		3	3	1
2	3	2	2	2	2	9	15	5	0	0	1	2	0	1	1	1	1	1	2	2	5	1	1	5	2	1.2	2.8	1	1	2	1
2	3	2	2	1	2	9	15	5	0	0	1	5	0	5	3	1	5	5	1	1	1	1	1	5	4	2.7	2.4	2.8	3.66667	1	1
2	3	2	2	2	2	9	15	5	0	0	1	3	4	5	1	1	5	4	3	4	2	1	1	5	4	3.1	2.6	2.8	3.33333	3.5	1
1	2	1	2	1	3	7	13	2	0	0	1	4	0	0	5	5	5	5	5	3	2	1	1	4	2	3.3	2	2	5	4	1
1	2	1	2	2	3	7	13	3	0	0	1	4	0	0	5	4	5	5	4	4	3	3	4	2	1	3.2	2.6	2	4.66667	4	1
1	2	1	2	1	3	7	13	3	0	0	1	4	4	2	1	2	2	3	2	3	3	3	3	2	1	2.4	2.4	2.4	2.33333	2.5	1
1	2	1	2	1	3	7	13	2	0	0	1	2	0	1	1	3	3	3	4	2	3	1	1	2	1	2	1.6	1	3	3	1
1	2	1	2	2	3	7	13	3	0	0	2	3	0	0	1	1	5	1	4	4	2	1	1	2	1	2.1	1.4	1.2	2.33333	4	1
1	2	1	2	1	3	7	13	3	1	5	1	5	5	2	5	1	5	4	4	5	2	4	1	3	3	3.7	2.6	3.6	3.33333	4.5	1
1	2	1	2	2	3	7	13	2	1	5	1	5	0	0	5	1	1	5	4	3	3	4	1	3	3	2.5	2.8	2.2	2.33333	3.5	1
1	2	1	1	2	3	7	13	2	1	5	5	4	1	1	5	1	5	5	3	2	2	2	1	2	3	3.2	2	3.2	3.66667	2.5	1
1	2	1	2	1	3	7	13	3	4	20	4	5	3	1	4	1	5	5	5	5	4	4	3	2	2	3.8	3	3.4	3.66667	5	1
1	2	1	2	2	3	7	13	3	0	0	4	3	2	1	4	1	3	4	2	2	5	5	3	2	3	2.6	3.6	2.8	2.66667	2	1
1	2	1	2	1	3	7	13	3	1	5	1	3	0	2	1	5	5	4	3	2	3	1	2	2	3	2.6	2.2	1.4	4.66667	2.5	1
1	2	1	2	2	3	7	13	3	0	0	1	3	0	2	1	5	4	4	3	3	3	1	1	3	3	2.6	2.2	1.4	4.33333	3	1
1	2	1	2	1	3	7	13	2	0	0	1	5	0	2	1	5	5	1	4	5	1	3	1	1	4	2.9	2	1.8	3.66667	4.5	1
1	2	1	2	2	3	7	13	2	0	0	1	4	4	2	1	2	4	4	4	5	3	1	3	1	3	3.1	2.2	2.4	3.33333	4.5	1
1	2	1	2	1	3	7	13	2	0	0	1	4	1	0	3	4	4	3	3	3	3	2	4	2	2	2.6	2.6	1.8	3.66667	3	1
1	2	1	2	2	3	7	13	3	0	0	1	2	1	3	1	2	2	1	2	2	3	4	3	3	2	1.7	3	1.6	1.66667	2	1
1	2	1	2	1	3	7	13	2	0	0	5	3	2	2	5	5	2	3	2	2	4	2	1	4	3	3.1	2.8	3.4	3.33333	2	1
1	2	1	2	2	3	7	13	3	0	0	5	3	2	3	5	5	5	5	2	2	4	2	1	4	4	3.7	3	3.6	5	2	1
1	2	1	1	1	3	7	13	3	0	0	5	4	0	5	5	1	5	4	5	4	5	1	5	2	1	3.8	2.8	3.8	3.33333	4.5	1
1	2	1	2	1	3	7	13	2	0	0	5	4	4	4	5	5	5	3	3	4	5	2	3	1	3	4.2	2.8	4.4	4.33333	3.5	1
1	2	1	2	2	3	7	13	3	0	0	5	4	3	3	3	5	4	3	4	4	4	1	3	1	3	3.8	2.4	3.6	4	4	1
1	2	1	1	1	3	7	13	3	0	0	3	4	5	0	3	2	5	4	5	2	3	3	2	4	2	3.3	2.8	3	3.66667	3.5	1
1	2	1	1	2	3	7	13	3	0	0	3	5	0	0	3	3	5	5	4	4	3	3	1	2	2	3.2	2.2	2.2	4.33333	4	1
2	2	1	2	1	3	7	13	2	0	0	1	5	5	1	1	1	3	3	5	2	3	1	3	5	5	2.7	3.4	2.6	2.33333	3.5	1
2	2	1	2	2	3	7	13	3	1	5	2	5	2	3	2	1	5	1	5	3	4	3	2	4	3	2.9	3.2	2.8	2.33333	4	1
2	2	1	2	1	3	7	13	2	0	0	1	3	0	2	1	1	4	3	1	4	5	1	1	2	5	2	2.8	1.4	2.66667	2.5	1
2	2	1	2	2	3	7	13	2	0	0	1	3	0	2	1	3	2	4	2	1	5	1	1	3	2	1.9	2.4	1.4	3	1.5	1
2	2	1	2	1	3	7	13	2	1	5	5	5	1	5	5	1	5	3	5	5	5	1	2	5	2	4	3	4.2	3	5	1
2	2	1	2	2	3	7	13	3	1	5	5	5	5	1	5	1	5	5	3	1	5	4	2	4	2	3.6	3.4	4.2	3.66667	2	1
2	2	1	2	1	3	7	13	2	0	0	1	5	5	1	2	1	5	3	1	3	5	1	1	5	5	2.7	3.4	2.8	3	2	1
2	2	1	2	2	3	7	13	3	1	5	3	5	0	1	2	1	3	2	2	1	5		1	5	5	2		2.2	2	1.5	1
2	2	1	2	1	3	7	13	2	1	5	1	5	1	1	5	2	3	3	5	4	3	2	1	5	1	3	2.4	2.6	2.66667	4.5	1
2	2	1	2	2	3	7	13	3	1	5	1	4	1	1	5	3	3	2	4	4	3	1	1	5	2	2.8	2.4	2.4	2.66667	4	1
2	2	1	2	1	3	7	13	2	0	0	1	5	5	1	1	1	5	3	1	1	5	1	1	5	5	2.4	3.4	2.6	3	1	1
2	2	1	2	2	3	7	13	3	0	0	1	5	0	1	5	1	5	3	4	2	4	5	2	5	3	2.7	3.8	2.4	3	3	1
2	2	1	2	1	3	7	13	2	1	5	5	3	0	1	5	1	3	3	2	2	5	1	1	4	4	2.5	3	2.8	2.33333	2	1
2	2	1	2	2	3	7	13	2	1	5	5	3	0	2	5	1	3	3	2	2	5	3	1	2	2	2.6	2.6	3	2.33333	2	1
2	2	1	2	1	3	7	13	2	0	0	5	5	0	0	5	5	5	5	5	5	4	1	1	2	1	4	1.8	3	5	5	1
2	2	1	2	2	3	7	13	3	0	0	5	5	0	2	5	4	4	3	4	3	4	2	1	3	2	3.5	2.4	3.4	3.66667	3.5	1
2	2	1	2	1	3	7	13	3	0	0	2	5	2	5	4	5	5	5	5	5	5	5	2	5	5	4.3	4.4	3.6	5	5	1
2	2	1	2	1	3	7	13	2	1	5	2	5	2	0	2	3	2	3	4	5	5	3	2	3	2	2.8	3	2.2	2.66667	4.5	1
2	2	1	2	2	3	7	13	2	1	5	3	3	2	4	3	2	1	2	3	5	4	3	2	4	3	2.8	3.2	3	1.66667	4	1
2	2	1	2	1	3	7	13	2	1	5	1	5	1	1	1	5	5	5	5	1	5	1	1	5	1	3	2.6	1.8	5	3	1
2	2	1	2	2	3	7	13	3	1	5	5	5	1	1	5	1	5	5	2	2	3	1	2	5	3	3.2	2.8	3.4	3.66667	2	1
2	2	1	2	1	3	7	13	2	1	5	5	5	0	3	5	5	5	5	5	5	3	1	2	5	2	4.3	2.6	3.6	5	5	1
2	2	1	2	2	3	7	13	3	1	5	5	5	3	2	5	2	5	5	5	3	2	1	2	3	3	4	2.2	4	4	4	1
2	2	1	2	1	3	7	13	2	0	0	5	4	0	0	5	5	5	5	5	3	3	2	1	5	1	3.7	2.4	2.8	5	4	1
2	2	1	2	2	3	7	13	3	0	0	5	5	0	1	5	4	5	4	5	4	4	3	1	3	1	3.8	2.4	3.2	4.33333	4.5	1
1	2	2	2	1	3	7	13	3	0	0	1	3	3	3	1	3	5	4	4	3	4	3	2	4	1	3	2.8	2.2	4	3.5	1
1	2	2	2	2	3	7	13	3	0	0	1	4	4	4	1	1	2	1	4	4	3	4	2	3	1	2.6	2.6	2.8	1.33333	4	1
1	2	2	2	1	3	7	13	3	0	0	1	3	5	2	1	2	3	3	3	4	3	3	2	1	2	2.7	2.2	2.4	2.66667	3.5	1
1	2	2	2	1	3	7	13	2	0	0	2	1	0	1	2	3	4	1	1	5	3	4	4	1	4	2	3.2	1.2	2.66667	3	1
1	2	2	2	2	3	7	13	3	0	0	1	2	2	4	5	1	5	1	1	2	3	3	1	3	5	2.4	3	2.8	2.33333	1.5	1
1	2	2	1	1	3	7	13	2	0	0	1	1	0	2	2	2	3	3	4	3	3	3	2	4	2	2.1	2.8	1.2	2.66667	3.5	1
1	2	2	2	1	3	7	13	2	0	0	1	3	0	1	2	1	3	3	2	5	4	5	5	3	5	2.1	4.4	1.4	2.33333	3.5	1
1	2	2	2	2	3	7	13	3	0	0	1	3	0	1	2	1	4	4	3	1	5	5	4	4	1	2	3.8	1.4	3	2	1
1	2	2	1	1	3	7	13	3	0	0	1	4	0	1	1	1	4	3	4	4	3	4	3	4	2	2.3	3.2	1.4	2.66667	4	1
1	2	2	1	1	3	7	13	2	0	0	5	4	3	4	1	4	5	5	3	3	3	2	3	3	2	3.7	2.6	3.4	4.66667	3	1
1	2	2	1	1	3	7	13	4	0	0	3	4	2	4	5	3	5	4	5	4	3	3	3	3	4	3.9	3.2	3.6	4	4.5	1
1	2	2	2	1	3	7	13	3	0	0	1	4	3	4	4	4	4	5	4	3	5	2	1		3	3.6		3.2	4.33333	3.5	1
1	2	2	2	2	3	7	13	3	0	0	1	3	3	3	1	1	4	1	2	3	5	2	1	3	4	2.2	3	2.2	2	2.5	1
1	2	2	2	1	3	7	13	3	0	0	2	5	5	2	1	5	5	5	5	2	5	3	2	1	5	3.7	3.2	3	5	3.5	1
1	2	2	2	2	3	7	13	2	0	0	1	5	5	3	1	1	5	5	5	3	5	5	5	1	3	3.4	3.8	3	3.66667	4	1
1	2	2	1	1	3	7	13	3	0	0	5	4	4	5	5	5	5	5	4	3	3	2	1	4	3	4.5	2.6	4.6	5	3.5	1
1	2	2	1	1	3	7	13	2	0	0	1	4	3	4	5	5	5	5	5	4	2	1	2	3	4	4.1	2.4	3.4	5	4.5	1
1	2	2	1	1	3	7	13	2	0	0	5	4	2	2	5	5	5	5	5	5	4	4	4	4	3	4.3	3.8	3.6	5	5	1
1	2	2	2	1	3	7	13	3	0	0	1	2	0	4	1	5	1	1	2	1	3	3	3	3	2	1.8	2.8	1.6	2.33333	1.5	1
1	2	2	2	2	3	7	13	3	0	0	1	2	2	2	1	3	1	1	1	3	3	4	4	3	4	1.7	3.6	1.6	1.66667	2	1
1	2	2	2	1	3	7	13	3	0	0	2	2	2	3	3	3	5	3	5	5	3	3	2	2	2	3.3	2.4	2.4	3.66667	5	1
1	2	2	2	2	3	7	13	3	0	0	2	5	2	5	5	5	5	5	5	3	2	2	3	2	2	4.2	2.2	3.8	5	4	1
2	2	2	2	1	3	7	13	3	0	0	2	3	2	3	4	3	4	4	4	3	5	1	1	3	2	3.2	2.4	2.8	3.66667	3.5	1
2	2	2	2	2	3	7	13	2	0	0	3	3	3	4	4	2	4	4	4	3	4	1	1	4	3	3.4	2.6	3.4	3.33333	3.5	1
2	2	2	2	1	3	7	13	2	0	0	4	4	3	3	2	4	4	4	5	5	4	3	2	3	2	3.8	2.8	3.2	4	5	1
2	2	2	2	2	3	7	13	3	0	0	2	3	3	3	3	4	5	3	4	4	4	2	4	3	4	3.4	3.4	2.8	4	4	1
2	2	2	2	1	3	7	13	4	0	0	5	3	0	2	5	1	5	5	5	5	4	1	2	5	3	3.6	3	3	3.66667	5	1
2	2	2	2	2	3	7	13	3	0	0	5	4	3	4	5	1	5	3	3	3	2	5	1	5	3	3.6	3.2	4.2	3	3	1
2	2	2	2	1	3	7	13	3	0	0	1	3	4	5	1	1	5	5	4	5	2	1	1	5	3	3.4	2.4	2.8	3.66667	4.5	1
2	2	2	2	2	3	7	13	3	0	0	1	2	0	5	1	1	5	5	5	1	3	1	1	5	3	2.6	2.6	1.8	3.66667	3	1
2	2	2	1	1	3	7	13	3	0	0	1	5	4	5	1	4	5	5	5	4	3	2	5	5	1	3.9	3.2	3.2	4.66667	4.5	1
2	2	2	1	1	3	7	13	3	0	0	3	4	0	2	1	1	3	4	3	3	3	1	1	1	3	2.4	1.8	2	2.66667	3	1
2	2	2	2	1	3	7	13	3	0	0	1	4	4	5	1	5	5	5	5	5	5	2	1	5	1	4	2.8	3	5	5	1
2	2	2	2	1	3	7	13	3	0	0	4	3	5	4	4	3	3	4	4	4	4	2	2	2	2	3.8	2.4	4	3.33333	4	1
2	2	2	2	2	3	7	13	2	0	0	3	3	3	3	3	4	3	2	4	4	2	1	1	2	2	3.2	1.6	3	3	4	1
2	2	2	1	1	3	7	13	3	0	0	1	5	5	0	1	4	3	4	2	4	2	1	4	1	1	2.9	1.8	2.4	3.66667	3	1
1	1	1	2	1	4	5	11	1	1	5	1	4	3	0	1	1	2	1	1	1	5	2	4	5	1	1.5	3.4	1.8	1.33333	1	1
1	1	1	2	2	4	5	11	1	1	5	1	3	3	2	1	1	1	1	1	1	5	5	5	5	5	1.5	5	2	1	1	1
2	1	1	1	2	4	5	11	1	1	5	3	5	4	1	5	2	5	5	5	2	2	3	5	1	3	3.7	2.8	3.6	4	3.5	1
2	1	1	1	1	4	5	11	1	1	5	4	5	3	1	5	1	5	5	5	4	2	5	5	1	5	3.8	3.6	3.6	3.66667	4.5	1
2	1	1	2	1	4	5	11	1	1	5	1	2	2	0	1	3	3	2	3	4	5	5	5	4	3	2.1	4.4	1.2	2.66667	3.5	1
2	1	1	2	2	4	5	11	1	1	5	5	2	2	0	2	5	5	5	4	4	5	5	5	5	5	3.4	5	2.2	5	4	1
2	1	1	2	1	4	5	11	1	1	5	1	0	2	2	1	1	1	2	3	2	2	3	2	1	4	1.5	2.4	1.2	1.33333	2.5	1
2	1	1	2	2	4	5	11	2	1	5	1	2	2	2	3	1	2	1	1	1	3	1	3	1	2	1.6	2	2	1.33333	1	1
2	1	1	2	1	4	5	11	1	1	5	1	4	4	0	1	2	3	3	4	3	2	1	2	1	1	2.5	1.4	2	2.66667	3.5	1
2	1	1	2	2	4	5	11	1	1	5	1	3	2	0	1	2	5	3	3	3	3	1	2	1	2	2.3	1.8	1.4	3.33333	3	1
2	1	1	2	1	4	5	11	1	1	5	1	5	5	0	1	4	1	2	2	2	2	2	2	2	3	2.3	2.2	2.4	2.33333	2	1
2	1	1	2	2	4	5	11	1	1	5	1	5	5	5	1	5	5	4	2	2	2	2	2	2	1	3.5	1.8	3.4	4.66667	2	1
2	1	1	1	1	4	5	11	1	1	5	5	2	2	4	5	1	1	1	2	2	1	2	1	3	1	2.5	1.6	3.6	1	2	1
2	1	1	2	1	4	5	11	1	1	5	5	2	2	4	5	3	5		1	2	5	1	2	3	5		3.2	3.6		1.5	1
2	1	1	2	2	4	5	11	2	1	5	5	4	3	5	5	2	2	2	5	5	5	1	5	2	5	3.8	3.6	4.4	2	5	1
2	1	1	1	2	4	5	11	2	0	0	1	2	2	2	5	5	1	1	1	1	1	2	2	2	1	2.1	1.6	2.4	2.33333	1	1
2	1	1	2	1	4	5	11	1	1	5	4	2	2	0	5	5	5	1	5	5	5	5	2	5	1	3.4	3.6	2.6	3.66667	5	1
2	1	1	2	2	4	5	11	1	1	5	1	0	2	0	3	1	1	1	3	5	5	5	5	5	5	1.7	5	1.2	1	4	1
2	1	1	2	1	4	5	11	1	1	5	1	4	4	1	1	1	4	3	3	2	3	3	1	1	3	2.4	2.2	2.2	2.66667	2.5	1
2	1	1	2	2	4	5	11	1	1	5	1	4	5	0	1	2	3	2	3	2	4	4	3	2	2	2.3	3	2.2	2.33333	2.5	1
2	1	1	2	1	4	5	11	1	1	5	1	2	2	4	1	2	4	2	2	2	2	1	2	1	2	2.2	1.6	2	2.66667	2	1
2	1	1	2	2	4	5	11	1	0	0	1	3	2	3	1	2	2	5	3	3	4	1	1	1	2	2.5	1.8	2	3	3	1
1	1	2	2	1	4	5	11	4	1	5	3	5	5	3	2	3	5	5	5	4	3	5	1	1	3	4	2.6	3.6	4.33333	4.5	1
1	1	2	2	2	4	5	11	2	1	5	5	5	5	3	5	3	3	4	5	3	5	5	3	2	1	4.1	3.2	4.6	3.33333	4	1
1	1	2	2	1	4	5	11	3	4	20	5	5	1	0	4	3	3	3	2	5	4		4	2		3.1		3	3	3.5	1
1	1	2	2	2	4	5	11	2	4	20	2	0	1	1	3	5	4	4	5	5	5	5			4	3		1.4	4.33333	5	1
1	1	2	2	1	4	5	11	1	1	5	5	5	5	5	2	5	5	5	5	5	5	1	5	1	1	4.7	2.6	4.4	5	5	1
1	1	2	2	2	4	5	11	2	1	5	2	5	5	4	5	4	5	4	5	5	4	1	5	5	2	4.4	3.4	4.2	4.33333	5	1
1	1	2	1	1	4	5	11	1	1	5	1	0	2	1	1	1	1	1	2	1	3	5	5	5	1	1.1	3.8	1	1	1.5	1
1	1	2	2	1	4	5	11	5	1	5	5	4	4	5	5	4	5	4	5	5	4	5	4	3	1	4.6	3.4	4.6	4.33333	5	1
1	1	2	2	2	4	5	11	4	1	5	5	4	4	2	5	4	4	5	5	4	4	5	4	3	3	4.2	3.8	4	4.33333	4.5	1
1	1	2	2	1	4	5	11	1	1	5	5	4	5	5	5	1	5	4	5	3	3	5	1	5	1	4.2	3	4.8	3.33333	4	1
1	1	2	2	1	4	5	11	1	1	5	1	5	4	2	1	1	3	5	5	5	3	5	5	2	2	3.2	3.4	2.6	3	5	1
1	1	2	2	2	4	5	11	2	1	5	3	5	5	2	1	5	5	3	5	5	2	5	2	1	2	3.9	2.4	3.2	4.33333	5	1
1	1	2	2	1	4	5	11	2	1	5	5	4	4	2	4	5	3	3	3	2	4	2	4	1	5	3.5	3.2	3.8	3.66667	2.5	1
1	1	2	2	2	4	5	11	1	1	5	2	2	5	4	2	2	4	5	4	3	3	2	1	1	5	3.3	2.4	3	3.66667	3.5	1
1	1	2	2	1	4	5	11	2	1	5	5	4	5	5	5	5	4	5	5	3	1	3	1	2	1	4.6	1.6	4.8	4.66667	4	1
1	1	2	2	2	4	5	11	3	1	5	5	4	4	4	5	5	5	5	5	5	5	1	2	3	1	4.7	2.4	4.4	5	5	1
2	1	2	2	1	4	5	11	2	1	5	1	3	3	2	5	3	4	4	3	2	5	5	4	1	3	3	3.6	2.8	3.66667	2.5	1
2	1	2	2	2	4	5	11	2	1	5	1	3	3	3	3	4	4	4	3	5	4	5	4	1	2	3.3	3.2	2.6	4	4	1
2	1	2	2	1	4	5	11	2	1	5	1	3	5	2	1	1	3	5	2	2	5	1	1	1	1	2.5	1.8	2.4	3	2	1
2	1	2	2	2	4	5	11	1	1	5	1	5	3	3	1	5	5	3	3	3	5	1	1	1	3	3.2	2.2	2.6	4.33333	3	1
2	1	2	2	1	4	5	11	1	1	5	5	4	5	3	5	3	5	5	3	4	3	5	1	1	2	4.2	2.4	4.4	4.33333	3.5	1
2	1	2	2	2	4	5	11	1	1	5	5	3	4	2	5	3	4	4	4	5	1	4	1	2	2	3.9	2	3.8	3.66667	4.5	1
2	1	2	2	1	4	5	11	2	1	5	2	2	3	3	2	4	1	1	1	4	5	5	5	5	5	2.3	5	2.4	2	2.5	1
2	1	2	2	2	4	4	10	1	1	5	2	1	2	2	2	2	1	2	2	2	5	5	5	5	5	1.8	5	1.8	1.66667	2	1
2	1	2	2	1	4	5	11	1	1	5	1	4	3	2	3	4	5	5	4	3	2	2	1	3	2	3.4	2	2.6	4.66667	3.5	1
2	1	2	2	2	4	5	11	1	1	5	3	5	3	3	3	5	5	5	5	5	2	2	2	3	2	4.2	2.2	3.4	5	5	1
1	3	1	12	1	5	9	15	3	0	0	1	4	0	2	1	1	5	5	5	4	2	2	1	5	3	2.8	2.6	1.6	3.66667	4.5	1
1	3	1	1	2	5	9	15	3	2	10	2	3	2	3	5	1	4	4	2	2	2	2	1	5	3	2.8	2.6	3	3	2	1
1	3	1	1	2	5	9	15	5	0	0	1	3	0	1	1	1	2	1	2	4	2	4	3	1	2	1.6	2.4	1.2	1.33333	3	1
1	3	1	1	1	5	9	15	3	0	0	1	2	0	1	1	1	4	1	1	1	3	3	3	1	2	1.3	2.4	1	2	1	1
1	3	1	2	2	5	9	15	5	0		1	3	0	1	1	1	2	1	2	4	2	4	3	1	2	1.6	2.4	1.2	1.33333	3	1
1	3	1	2	1	5	9	15	3	1	5	1	1	1	0	1	3	5		5	1	5	3	4	3	2		3.4	0.8		3	1
1	3	1	2	2	5	9	15	3	1	5	2	2	1	0	5	2	2	5	2	3	5	4	5	3	2	2.4	3.8	2	3	2.5	1
1	3	1	2	1	5	9	15	3	1	5	2	3	3	2	4	2	3	1	5	3	5	3	1	2	3	2.8	2.8	2.8	2	4	1
1	3	1	2	2	5	9	15		3	15	4	4	4	2	3	3	5	5	2	5	5	2	1	1	4	3.7	2.6	3.4	4.33333	3.5	1
1	3	1	1	1	5	9	15	3	0	0	5	4	0	2	5	3	5	5	5	5	4	1	1	5	2	3.9	2.6	3.2	4.33333	5	1
1	3	1	3	1	5	9	15	3	1	5	5	3	2	1	5	3	3	4	5	3	3	3	3	3	2	3.4	2.8	3.2	3.33333	4	1
1	3	1	3	2	5	9	15	3	3	15	4	4	4	2	3	3	5	5	2	5	5	2	1	1	4	3.7	2.6	3.4	4.33333	3.5	1
1	3	1	3	2	5	9	15	3	3	15	5	5	2	1	5	5	5	5	4	5		2	2	3	3	4.2		3.6	5	4.5	1
1	3	1	2	1	5	9	15	3	2	10	5	5	1	1	5	1	1	1	1	1	3	1	1	5	5	2.2	3	3.4	1	1	1
1	3	1	2	2	5	9	15	3	3	15	1	5	1	1	5	1	1	1	1	1	5	1	1	5	5	1.8	3.4	2.6	1	1	1
1	3	1	1	1	5	9	15	3	1	5	4	3	1	2	4	3	5	5	4	4	3	2	2	5	1	3.5	2.6	2.8	4.33333	4	1
1	3	1	1	1	5	9	15	2	0	0	1	5	5	3	5	1	5	5	2	5	2	3	1	5	2	3.7	2.6	3.8	3.66667	3.5	1
1	3	1	2	1	5	9	15	3	1	5	1	5	0	0	1	1	4	3	5	3	3	2	1	2	3	2.3	2.2	1.4	2.66667	4	1
1	3	1	2	2	5	9	15	3	1	5	1	5	0	1	1	1	4	3	2	2	4	4	2	1	3	2	2.8	1.6	2.66667	2	1
1	3	1	2	1	5	9	15	3	0	0	1	3	0	2	2	5	5	3	4	3	3	1	1	5	2	2.8	2.4	1.6	4.33333	3.5	1
1	3	1	2	2	5	9	15	3	1	5	1	2	2	2	3	4	3	2	3	2	2	2	1	3	1	2.4	1.8	2	3	2.5	1
1	3	1	1	2	5	9	15	3	0	0	1	5	0	1	1	1	5	5	3	2	2	2	1	5	3	2.4	2.6	1.6	3.66667	2.5	1
1	3	1	1	1	5	9	15	3	0	0	1	4	0	2	5	1	1	1	1	1	1	3	1	3	3	1.7	2.2	2.4	1	1	1
1	3	1	1	2	5	9	15	2	0	0	1	3	0	1	5	1	1	1	2	1	2	3	1	4	4	1.6	2.8	2	1	1.5	1
1	3	1	1	2	5	9	15	2	1	5	1	2	1	1	1	1	1	2	1	3	2	1	2	4	1	1.4	2	1.2	1.33333	2	1
1	3	1	1	2	5	9	15	3	0	0	1	5	0	4	1	5	5	5	5	5	2	2	1	3	1	3.6	1.8	2.2	5	5	1
1	3	1	1	2	5	9	15	2	1	5	3	5	2	2	5	1	5	5	5	2	2	5	1	5	3	3.5	3.2	3.4	3.66667	3.5	1
1	3	1	1	1	5	9	15	3	0	0	1	5	0	1	3	1	5	5	5	5	2	2	1	3	1	3.1	1.8	2	3.66667	5	1
1	3	1	2	1	5	9	15	3	1	5	1	5	4	1	5	1	5	5	4	3	2	4	4	5	2	3.4	3.4	3.2	3.66667	3.5	1
1	3	1	2	2	5	9	15	3	2	10	1	5	4	3	5	2	5	5	4	2	2	3	1	5	2	3.6	2.6	3.6	4	3	1
1	3	1	2	1	5	9	15	3	2	10	1	3	2	1	1	1	2	1	5	2	1	1	1	5	5	1.9	2.6	1.6	1.33333	3.5	1
1	3	1	2	2	5	9	15	3	0	0	1	3	0	1	1	1	1	1	2	1	1	1	4	5	4	1.2	3	1.2	1	1.5	1
1	3	1	2	1	5	9	15	3	0	0	1	5	1	2	2	1	4	1	2	2	5	4	2	3	3	2.1	3.4	2.2	2	2	1
1	3	1	2	2	5	9	15	3	2	10	1	5	4	4	2	1	4	3	4	4	3	4	2	3	2	3.2	2.8	3.2	2.66667	4	1
1	3	1	2	1	5	9	15	3	4	20	1	5	1	1	5	1	1	1	2	2	2	2	2	5	2	2	2.6	2.6	1	2	1
1	3	1	2	2	5	9	15	3	0	0	1	2	0	1	5	1	1	1	2	2	1	3	1	4	4	1.6	2.6	1.8	1	2	1
1	3	1	2	1	5	9	15	3	1	5	5	5	2	2	3	5	5	3	4	4	3	2	1	3	2	3.8	2.2	3.4	4.33333	4	1
1	3	1	2	2	5	9	15	3	1	5	1	5	2	1	5	5	5	5	5	1	2	1	1	2	2	3.5	1.6	2.8	5	3	1
1	3	1	2	1	5	9	15	3	0	0	1	3	0	1	1	1	3	3	3	2	3	3	3	2	3	1.8	2.8	1.2	2.33333	2.5	1
1	3	1	2	2	5	9	15	3	0	0	1	3	0	2	1	1	3	1	3	2	3	3	3	3	4	1.7	3.2	1.4	1.66667	2.5	1
1	3	1	1	1	5	9	15	3	0	0	5	5	0	2	5	4	3	2	3	2	3	3	1	5	3	3.1	3	3.4	3	2.5	1
1	3	1	2	2	5	9	15	3	2		2	3	2	3	5	1	4	4	2	2	2	2	1	5	3	2.8	2.6	3	3	2	1
1	3	1	2	1	5	9	15	3	1	5	1	4	1	2	1	1	5	1	3	2	3	3	3	1	4	2.1	2.8	1.8	2.33333	2.5	1
1	3	1	2	2	5	9	15	2	1	5	1	4	1	3	2	1	1	1	3	3	3	1	3	3	4	2	2.8	2.2	1	3	1
1	3	1	1	2	5	9	15		0	0	1	3	3	3	4	4	4	4	4	4	4	4	4	4	4	3.4	4	2.8	4	4	1
1	3	1	1	1	5	9	15	3	0	0	5	5	0	3	5	3	4	3	3	5	5	5	1	5	4	3.6	4	3.6	3.33333	4	1
1	3	1	2	2	5	9	15	3	0		1	3	3	3	4	4	4	4	4	4	4	4	4	4	4	3.4	4	2.8	4	4	1
1	3	1	2	1	5	9	15	3	0	0	1	4	0	2	5	1	5	5	2	2	3	5	2	3	3	2.7	3.2	2.4	3.66667	2	1
1	3	1	2	2	5	9	15	4	0	0	1	4	0	2	1	1	5	5	4	2	3	1	3	2	2	2.5	2.2	1.6	3.66667	3	1
1	3	1	2	1	5	9	15	3	0	0	1	5	0	1	1	1	5	5	5	5	4	4	1	3	3	2.9	3	1.6	3.66667	5	1
1	3	1	2	2	5	9	15	3	0	0	1	5	0	1	1	1	2	2	3	3	3	4	1	3	3	1.9	2.8	1.6	1.66667	3	1
1	3	1	2	1	5	9	15	3	1	5	2	5	4	4	2	1	1	1	5	5	2	2	1	5	2	3	2.4	3.4	1	5	1
1	3	1	2	2	5	9	15	3	2	10	2	4	1	1	2	2	5	5	1	1	1	1	1	5	3	2.4	2.2	2	4	1	1
1	3	1	1	1	5	9	15	3	2	10	5	5	3	1	5						4	3	1	1	2		2.2	3.8			1
1	3	1	1	1	5	9	15	3	0	0	1	3	0	0	1	4	4	3	5	2	2	1	1	5	2	2.3	2.2	1	3.66667	3.5	1
1	3	1	1	2	5	9	15	3	1	5	1	4	1	1	1	2	5	5	3	2	3	1	1	4	2	2.5	2.2	1.6	4	2.5	1
1	3	1	2	1	5	9	15	3	2	10	4	5	1	1	1	3	2	2	3	2	3	3	3	2	1	2.4	2.4	2.4	2.33333	2.5	1
1	3	1	2	2	5	9	15	3	3	15	4	4	1	1	4	4	4	2	5	4	4	3	3	3	4	3.3	3.4	2.8	3.33333	4.5	1
1	3	1	1	2	5	9	15	3	2	10	5	3	2	5	5	3	5	3	3	5	4	5	5	5	2	3.9	4.2	4	3.66667	4	1
1	3	1	1	1	5	9	15	3	1	5	5	3	2	2	5	1	5	3	2	2	5	5	4	5	3	3	4.4	3.4	3	2	1
2	3	1	2	1	5	9	15	3	0	0	5	3	0	0	4	5	4	4	4	1	3	1	2	5	3	3	2.8	2.4	4.33333	2.5	1
2	3	1	2	2	5	9	15	3	0	0	5	3	0	1	4	4	4	4	2	1	3	1	3	5	3	2.8	3	2.6	4	1.5	1
2	3	1	2	1	5	9	15	3	1	5	1	3	1	2	1	1	4	1	5	2	5	5	1	5	4	2.1	4	1.6	2	3.5	1
2	3	1	2	2	5	9	15	3	1	5	1	2	1	2	1	1	2	1	2	1	5	4	1	5	4	1.4	3.8	1.4	1.33333	1.5	1
2	3	1	1	1	5	9	15	3	0	0	1	2	2	4	1	1	2	2	1	1	4	1	1	5	4	1.7	3	2	1.66667	1	1
2	3	1	1	2	5	9	15	2	0	0	1	2	0	2	1	2	3	3	2	1	3	1	1	5	1	1.7	2.2	1.2	2.66667	1.5	1
2	3	1	1	1	5	9	15	3	1	5	3	2	1	4	3	1	3	2		4	2	2	2	5	3		2.8	2.6	2		1
2	3	1	1	2	5	9	15	3	1	5	4	3	1	3	4	1	4	4	4	4	3	1	1	2	3	3.2	2	3	3	4	1
2	3	1	2	1	5	9	15	3	1	5	5	5	4	3	4	1	5	4	3	3	3	1	4	5	4	3.7	3.4	4.2	3.33333	3	1
2	3	1	2	2	5	9	15	3	0	0	1	3	1	1	1	2	3	4	2	1	3	1	2	5	3	1.9	2.8	1.4	3	1.5	1
2	3	1	2	1	5	9	15	3	0	0	5	5	0	1	5	5	3	4	3	2	4	1	1	5	3	3.3	2.8	3.2	4	2.5	1
2	3	1	2	2	5	9	15	3	0	0	5	4	0	1	5	5	1	5	3	2	4	1	1	5	4	3.1	3	3	3.66667	2.5	1
2	3	1	1	2	5	9	15	3	3	15	2	2	2	2	3	2	4	3	3	3	3	1	4	3	3	2.6	2.8	2.2	3	3	1
2	3	1	2	1	5	9	15	3	1	5	1	4	2	2	1	3	5	5	5	4	2	1	1	3	1	3.2	1.6	2	4.33333	4.5	1
2	3	1	2	2	5	9	15	3	1	5	1	2	1	2	1	3	5	4	4	2	2	2	1	3	2	2.5	2	1.4	4	3	1
2	3	1	2	1	5	9	15	3	1	5	5	5	3	1	5	5	4	5	5	2	2	1	1	5	3	4	2.4	3.8	4.66667	3.5	1
2	3	1	2	2	5	9	15	2	0	0	5	2	0	2	5	4	4	4	4	2	2	1	2	5	2	3.2	2.4	2.8	4	3	1
2	3	1	2	1	5	9	15	3	2	10	1	5	1	2	1	4	5	5	5	5	4	1	1	5	2	3.4	2.6	2	4.66667	5	1
2	3	1	2	2	5	9	15	3	1	5	1	5	1	1	1	1	4	5	5	4	5	1	1	5	2	2.8	2.8	1.8	3.33333	4.5	1
2	3	1	2	1	5	9	15	3	0	0	1	3	0	1	1	1	3	1	2	3	5	1	1	4	4	1.6	3	1.2	1.66667	2.5	1
2	3	1	2	2	5	9	15	2	0	0	1	2	0	1	1	1	1	3	3	4	5	1	1	4	4	1.7	3	1	1.66667	3.5	1
2	3	1	2	1	5	9	15	3	0	0	1	5	0	1	1	1	3	4	4	1	5	1	1	4	3	2.1	2.8	1.6	2.66667	2.5	1
2	3	1	2	2	5	9	15	3	0	0	1	5	0	1	1	1	4	2	4	2	5	1	1	4	2	2.1	2.6	1.6	2.33333	3	1
2	3	1	2	1	5	9	15	3	0	0	3	5	0	1	3	1	5	5	2	5	1	3	1	5	5	3	3	2.4	3.66667	3.5	1
2	3	1	2	2	5	9	15	3	1	5	3	5	1	1	3	1	5	5	1	1	1	3	1	5	4	2.6	2.8	2.6	3.66667	1	1
2	3	1	1	2	5	9	15	3	1	5	1	5	0	1	1	1	4	5	5	2	3	1	1	5	3	2.5	2.6	1.6	3.33333	3.5	1
2	3	1	2	1	5	9	15	3	1	5	5	4	1	1	5	4	5	4	5	4	1	1	2	3	1	3.8	1.6	3.2	4.33333	4.5	1
2	3	1	2	2	5	9	15	3	0	0	5	5	0	1	5	5	5	5	5	4	1	1	1	3	2	4	1.6	3.2	5	4.5	1
2	3	1	2	1	5	9	15	3	0	0	1	4	0	1	1	1	5	3	3	2	5	1	1	5	2	2.1	2.8	1.4	3	2.5	1
2	3	1	2	2	5	9	15	3	0	0	1	4	0	1	1	2	3	2	1	2	5	1	1	5	4	1.7	3.2	1.4	2.33333	1.5	1
2	3	1	2	1	5	9	15	3	2	10	5	4	1	1	3	3	5	3	3	4	2	1	2	5	2	3.2	2.4	2.8	3.66667	3.5	1
2	3	1	2	2	5	9	15	3	1	5	1	4	1	1	3	1	5	4	5	3	2	1	3	5	3	2.8	2.8	2	3.33333	4	1
2	3	1	1	1	5	9	15	3	0	0	1	4	0	3	1	3	4	3	3	4	3	2	4	4	3	2.6	3.2	1.8	3.33333	3.5	1
2	3	1	2	1	5	9	15	3	4	20	5	2	2	2	5	5	5	5	3	3	3	2	2	3	1	3.7	2.2	3.2	5	3	1
2	3	1	2	2	5	9	15	3	1	5	5	2	1	1	5	5	5	5	4	2	4	3	2	2	2	3.5	2.6	2.8	5	3	1
2	3	1	1	1	5	9	15	3	4	20	4	3	3	0	4	1	3	2	3	2	4	1	1	3	3	2.5	2.4	2.8	2	2.5	1
2	3	1	2	1	5	9	15	3	0	0	1	5	0	1	1	2	2	2	4	1	2	1	3	5	2	1.9	2.6	1.6	2	2.5	1
2	3	1	2	2	5	9	15	3	1	5	2	4	1	1	2	1	1	2	3	3	2	1	3	5	3	2	2.8	2	1.33333	3	1
2	3	1	2	1	5	9	15	2	4	20	1	4	1	0	1	5	5	5	4	1	3	1	4	5	2	2.7	3	1.4	5	2.5	1
2	3	1	2	2	5	9	15	3	4	20	1	4	0	1	1	2	4	5	3	5	3	1	4	4	1	2.6	2.6	1.4	3.66667	4	1
2	3	1	2	1	5	9	15	3	0	0	5	4	0	0	5	3	4	1	2	2	1	1	2	1	3	2.6	1.6	2.8	2.66667	2	1
2	3	1	2	2	5	9	15	3	0	0	2	5	0	0	5	3	4	3	3	2	1	1	2	1	3	2.7	1.6	2.4	3.33333	2.5	1
2	3	1	1	1	5	9	15	3	0	0	5	4	0	2	5	1	4	5	2	2	5	1	1	5	3	3	3	3.2	3.33333	2	1
2	3	1	2	1	5	9	15	3	1	5	1	3	1	2	1	2	1	2	2	1	4	2	1	2	3	1.6	2.4	1.6	1.66667	1.5	1
2	3	1	2	2	5	9	15	3	0	0	1	4	0	1	1	5	3	2	2	1	3	2	1	3	3	2	2.4	1.4	3.33333	1.5	1
2	3	1	1	2	5	9	15	3	0	0	1	5	0	1	1	1	2	3	3	3	2	2	2	4	3	2	2.6	1.6	2	3	1
1	3	2	2	1	5	9	15	2	0	0	5	4	0	0	5	4	4	4	5	5	2	4	1	4	2	3.6	2.6	2.8	4	5	1
1	3	2	2	2	5	9	15	2	0	0	1	5	0	0	1	2	5	5	5	5	1	1	1	3	1	2.9	1.4	1.4	4	5	1
1	3	2	1	1	5	9	15	3	0	0	1	5	1	1	1	2	5	3	2	2	3	1	3	1	3	2.3	2.2	1.8	3.33333	2	1
1	3	2	2	1	5	9	15	3	0	0	3	4	0	0	5	5	5	5	5	5	4	2	2	4	2	3.7	2.8	2.4	5	5	1
1	3	2	2	2	5	9	15	3	0	0	1	5	5	3	1	4	5	5	5	4	5	3	2	5	3	3.8	3.6	3	4.66667	4.5	1
1	3	2	1	1	5	9	15	3	0	0	1	4	0	2	1	2	5	4	5	5	3	4	1	2	2	2.9	2.4	1.6	3.66667	5	1
1	3	2	1	1	5	9	15	3	0	0	3	2	1	2	3	2	3	2	3	2	3	1	2	5	3	2.3	2.8	2.2	2.33333	2.5	1
1	3	2	2	1	5	9	15	3	0	0	1	5	2	3	1	3	5	5	3	2	5	4	5	5	3	3	4.4	2.4	4.33333	2.5	1
1	3	2	2	2	5	9	15	3	0	0	1	5	1	1	1	5	5	5	2	2	3	4	2	4	3	2.8	3.2	1.8	5	2	1
1	3	2	1	1	5	9	15	3	0	0	1	5	1	1	1	1	3	1	3	1	5	5	1	2	5	1.8	3.6	1.8	1.66667	2	1
1	3	2	2	1	5	9	15	3	0	0	3	3	4	3	2	2	2	2	4	4	2	2	1	2	2	2.9	1.8	3	2	4	1
1	3	2	2	2	5	9	15	3	0	0	2	3	4	2	3	3	3	4	4	4	4	1	2	3	2	3.2	2.4	2.8	3.33333	4	1
1	3	2	2	1	5	9	15	3	0	0	1	5	0	0	5	4	5	5	3	2	3	4	1	1	2	3	2.2	2.2	4.66667	2.5	1
1	3	2	2	2	5	9	15	3	0	0	1	5	0	0	5	3	5	5	3	2	3	3	2	1	2	2.9	2.2	2.2	4.33333	2.5	1
1	3	2	1	1	5	9	15	3	0	0	1	5	4	3	5	3	5	5	5	5	2	2	1	5	2	4.1	2.4	3.6	4.33333	5	1
1	3	2	1	1	5	9	15	3	0	0	1	5	0	0	5	1	5	5	4	4	4	2	3	5	3	3	3.4	2.2	3.66667	4	1
1	3	2	1	1	5	9	15	3	0	0	1	5	0	0	1	5	5	1	5	2	3	3	1	4	3	2.5	2.8	1.4	3.66667	3.5	1
1	3	2	2	1	5	9	15	3	0	0	5	5	3	1	5	4	4	4	5	4	2	2	2	3	2	4	2.2	3.8	4	4.5	1
1	3	2	2	2	5	9	15	3	0	0	2	4	2	1	4	4	5	5	5	5	3	1	2	4	2	3.7	2.4	2.6	4.66667	5	1
1	3	2	2	1	5	9	15	2	0	0	2	4	4	0	2	5	3	2	4	3	4	3	3	2	4	2.9	3.2	2.4	3.33333	3.5	1
1	3	2	2	2	5	9	15	3	0	0	3	3	3	4	2	3	4	3	4	3	3	2	2	2	4	3.2	2.6	3	3.33333	3.5	1
1	3	2	2	1	5	9	15	3	0	0	1	5	0	0	1	3	5	5	5	4	1	4	1	4	2	2.9	2.4	1.4	4.33333	4.5	1
1	3	2	2	2	5	9	15	3	0	0	1	5	1	2	1	2	5	5	3	3	1	3	1	3	2	2.8	2	2	4	3	1
1	3	2	1	1	5	9	15	3	0	0	1	4	0	0	1	1	5	5	5	5	2	1	2	1	2	2.7	1.6	1.2	3.66667	5	1
1	3	2	1	1	5	9	15	3	0	0	1	3	2	2	1	1	5	2	4	5	3	3	1	2	3	2.6	2.4	1.8	2.66667	4.5	1
1	3	2	2	1	5	9	15	3	0	0	1	4	0	3	2	4	4	5	5	5	2	1	1	3	2	3.3	1.8	2	4.33333	5	1
1	3	2	2	2	5	9	15	3	0	0	1	4	3	3	2	5	5	5	5	5	2	1	1	3	2	3.8	1.8	2.6	5	5	1
1	3	2	2	1	5	9	15	3	0	0	4	4	0	0	1	3	4	4	3	2	2	1	2	5	3	2.5	2.6	1.8	3.66667	2.5	1
1	3	2	2	2	5	9	15	3	0	0	2	4	2	1	2	3	4	4	3	2	2	2	2	5	3	2.7	2.8	2.2	3.66667	2.5	1
1	3	2	1	1	5	9	15	3	0	0	5	5	2	5	4	1	1	3	4	4	2	4	4	2	1	3.4	2.6	4.2	1.66667	4	1
1	3	2	2	1	5	9	15	3	0	0	2	3	2	2	3	5	5	3	3	3	5	5	1	5	3	3.1	3.8	2.4	4.33333	3	1
1	3	2	2	2	5	9	15	3	0	0	5	3	2	2	5	5	5	3	2	2	5	3	2	5	3	3.4	3.6	3.4	4.33333	2	1
1	3	2	1	1	5	9	15	2	0	0	1	3	0	1	1	5	5	5	4	2	4	3	1	4	3	2.7	3	1.2	5	3	1
1	3	2	1	1	5	9	15	3	0	0	5	5	5	0	5	4	5	5	5	5	4	3	2	3	1	4.4	2.6	4	4.66667	5	1
1	3	2	1	1	5	9	15	3	0	0	3	3	0	1	3	1	4	3	2	3	5	3	1	5	3	2.3	3.4	2	2.66667	2.5	1
1	3	2	1	1	5	9	15	2	0	0	1	5	0	2	1	1	5	5	2	2	2	1	2	4	2	2.4	2.2	1.8	3.66667	2	1
1	3	2	2	1	5	9	15	3	0	0	5	4	0	1	5	5	5	5	4	3	3	4	1	2	3	3.7	2.6	3	5	3.5	1
1	3	2	2	2	5	9	15	3	0	0	2	4	1	1	1	5	3	5	4	3	4	3	2	4	3	2.9	3.2	1.8	4.33333	3.5	1
1	3	2	1	1	5	9	15	3	0	0	5	5	0	3	4	5	5	5	3	2	5	1	2	5	3	3.7	3.2	3.4	5	2.5	1
1	3	2	1	1	5	9	15	3	0	0	1	5	0	2	1	1	2	1	3	2	2	4	4	2	3	1.8	3	1.8	1.33333	2.5	1
2	3	2	1	1	5	9	15	3	0	0	5	3	0	2	5	3	3	4	2	2	4	3	1	5	1	2.9	2.8	3	3.33333	2	1
2	3	2	1	1	5	9	15	2	0	0	1	3	0	1	1	1	5	4	2	2	3	3	1	5	3	2	3	1.2	3.33333	2	1
2	3	2	2	1	5	9	15	3	0	0	2	3	5	2	1	1	5	4	4	2	1	1	1	5	5	2.9	2.6	2.6	3.33333	3	1
2	3	2	2	2	5	9	15	3	0	0	4	5	2	3	4	2	5	3	4	5	1	1	1	5	1	3.7	1.8	3.6	3.33333	4.5	1
2	3	2	2	1	5	9	15	3	0	0	1	4	0	2	2	5	5	5	5	5	3	3	2	2	2	3.4	2.4	1.8	5	5	1
2	3	2	2	2	5	9	15	2	0	0	3	4	0	2	3	4	5	5	5	5	3	4	3	3	2	3.6	3	2.4	4.66667	5	1
2	3	2	2	1	5	9	15	3	0	0	4	5	3	3	1	5	5	5	4	3	1	1	2	2	2	3.8	1.6	3.2	5	3.5	1
2	3	2	2	2	5	9	15	3	0	0	1	5	1	3	1	4	5	5	5	4	1	1	1	2	2	3.4	1.4	2.2	4.66667	4.5	1
2	3	2	1	1	5	9	15	3	0	0	4	4	3	3	5	4	4	3	4	4	2	1	3	3	2	3.8	2.2	3.8	3.66667	4	1
2	3	2	2	1	5	9	15	3	0	0	1	5	0	2	1	3	5	3	3	2	3	2	2	4	3	2.5	2.8	1.8	3.66667	2.5	1
2	3	2	2	2	5	9	15	3	0	0	1	5	0	2	1	4	5	3	5	4	4	1	3	3	3	3	2.8	1.8	4	4.5	1
2	3	2	1	1	5	9	15	3	0	0	1	5	0	1	5	1	1	1	2	1	4	1	1	5	5	1.8	3.2	2.4	1	1.5	1
2	3	2	1	1	5	9	15	3	0	0	1	4	1	1	1	1	2	1	1	1	1	2	5	2	4	1.4	2.8	1.6	1.33333	1	1
2	3	2	2	1	5	9	15	3	0	0	1	3	2	2	3	1	2	2	2	2	1	1	1	5	4	2	2.4	2.2	1.66667	2	1
2	3	2	2	2	5	9	15	3	0	0	2	3	2	2	1	2	3	1	2	4	3	1	2	1	2	2.2	1.8	2	2	3	1
2	3	2	1	1	5	9	15	3	0	0	1	4	0	1	2	1	5	2	3	2	1	1	1	5	2	2.1	2	1.6	2.66667	2.5	1
2	3	2	1	1	5	9	15	3	0	0	1	4	1	2	1	3	2	2	1	2	4	3	5	5	3	1.9	4	1.8	2.33333	1.5	1
2	3	2	1	1	5	9	15	3	0	0	4	2	4	4	4	5	4	4	2	4	4	4	3	2	2	3.7	3	3.6	4.33333	3	1
2	3	2	1	1	5	9	15	3	0	0	1	3	2	4	1	2	3	3	4	3	1	2	2	5	3	2.6	2.6	2.2	2.66667	3.5	1
1	2	1	12	2	6	7	13	3	0	0	5	4	4	4	4	4	3	4	4	4	3	4	2	4	1	4	2.8	4.2	3.66667	4	1
1	2	1	1	1	6	7	13	4	0	0	1	4	2	4	1	3	2	1	1	1	3	1	3	1	4	2	2.4	2.4	2	1	1
1	2	1	1	1	6	7	13	3	0	0	1	5	5	3	1	1	5	3	2	3	3	4	1	2	3	2.9	2.6	3	3	2.5	1
1	2	1	1	2	6	7	13	3	0	0	1	3	0	1	1	1	3	1	1	3	5	5	5	1	4	1.5	4	1.2	1.66667	2	1
1	2	1	2	1	6	7	13	3	1	5	5	5	3	1	5	1	4	2	2	2	3	5	1	3	2	3	2.8	3.8	2.33333	2	1
1	2	1	2	2	6	7	13	3	0	0	1	5	2	1	5	1	2	1	1	2	5	5	1	2	2	2.1	3	2.8	1.33333	1.5	1
1	2	1	2	1	6	7	13	3	0	0	1	5	3	3	5	3	5	5	4	3	3	4	3	4	3	3.7	3.4	3.4	4.33333	3.5	1
1	2	1	2	2	6	7	13	3	0	0	1	4	2	2	5	2	5	5	4	3	3	3	3	3	2	3.3	2.8	2.8	4	3.5	1
1	2	1	2	1	6	7	13	3	1	5	2	2	1	2	5	5	5	4	2	2	2	3	1	4	1	3	2.2	2.4	4.66667	2	1
1	2	1	2	2	6	7	13	3	0	0	3	1	1	2	2	2	3	2	2	3	3	2	2	4	2	2.1	2.6	1.8	2.33333	2.5	1
1	2	1	1	1	6	7	13	3	1	5	1	3	2	0	5	3	4	3	3	5	3	3	1	2	1	2.9	2	2.2	3.33333	4	1
1	2	1	2	1	6	7	13	2	0	0	5	4	0	3	5	1	4	4	4	1	3	4	1	5	3	3.1	3.2	3.4	3	2.5	1
1	2	1	2	2	6	7	13	3	0	0	3	3	2	2	3	1	2	2	1	2	3	2	5	5	3	2.1	3.6	2.6	1.66667	1.5	1
1	2	1	2	1	6	7	13	3	0	0	1	3	0	2	1	1	2	1	1	2	5	3	3	5	4	1.4	4	1.4	1.33333	1.5	1
1	2	1	2	2	6	7	13	3	0	0	1	3	0	3	3	1	2	2	1	1	3	4	5	1	5	1.7	3.6	2	1.66667	1	1
1	2	1	1	1	6	7	13	3	0	0	1	5	2	1	3	2	5	3	5	2	3	3	1	2	3	2.9	2.4	2.4	3.33333	3.5	1
1	2	1	1	1	6	7	13	3	0	0	1	3	0	1	1	1	3	2	2	2	5	5	5	2	5	1.6	4.4	1.2	2	2	1
1	2	1	2	1	6	7	13	3	0	0	5	5	3	1	3	5	5	2	5	4	4	5	2	4	5	3.8	4	3.4	4	4.5	1
1	2	1	2	2	6	7	13	3	0	0	3	2	4	2	4	5	4	3	3	1	5	5	2	5	5	3.1	4.4	3	4	2	1
1	2	1	2	1	6	7	13	3	0	0	1	4	0	2	1	1	5	5	4	4	2	1	1	1	1	2.7	1.2	1.6	3.66667	4	1
1	2	1	2	2	6	7	13	3	0	0	1	4	5	2	1	5	5	5	5	1	2	1	1	1	1	3.4	1.2	2.6	5	3	1
1	2	1	2	1	6	7	13	2	0	0	1	4	2	0	4	1	4	3	3	4	2	3	1	1	2	2.6	1.8	2.2	2.66667	3.5	1
1	2	1	2	2	6	7	13	2	1	5	2	3	3	2	3	2	3	2	5	3	2	2	1	1	4	2.8	2	2.6	2.33333	4	1
1	2	1	2	1	6	7	13	3	0	0	5	4	3	2	5	1	5	5	4	4	2	1	1	3	2	3.8	1.8	3.8	3.66667	4	1
1	2	1	2	2	6	7	13	3	0	0	5	3	0	3	5	3	5	5	3	3	2	3	1	5	3	3.5	2.8	3.2	4.33333	3	1
1	2	1	2	1	6	7	13	3	2	10	5	3	2	1	5	1	1	1	2	1	2	3	1	1	2	2.2	1.8	3.2	1	1.5	1
1	2	1	2	2	6	7	13	3	1	5	4	3	2	2	4	3	3	2	3	3	3	2	1	1	2	2.9	1.8	3	2.66667	3	1
1	2	1	2	1	6	7	13	3	1	5	5	5	5	5	1	5	5	5		4	1	4	4	1	1		2.2	4.2	5		1
1	2	1	2	2	6	7	13	3	0	0	1	5	5	5	1	5	5	5	5	3	2	5	1	1	1	4	2	3.4	5	4	1
1	2	1	2	1	6	7	13	3	0	0	1	3	0	1	1	1	5	1	2	2	3	3	2	3	4	1.7	3	1.2	2.33333	2	1
1	2	1	2	2	6	7	13	3	0	0	1	4	0	1	5	1	5	3	1	1	4	5	1	3	3	2.2	3.2	2.2	3	1	1
1	2	1	2	1	6	7	13	3	0	0	1	5	0	2	1	2	2	1	2	1	2	2	5	1	4	1.7	2.8	1.8	1.66667	1.5	1
1	2	1	2	2	6	7	13	3	0	0	1	4	0	1	3	1	3	1	3	2	4	1	5	1	4	1.9	3	1.8	1.66667	2.5	1
1	2	1	2	1	6	7	13	3	0	0	1	4	2	2	1	1	4	4	2	2	4	4	1	5	4	2.3	3.6	2	3	2	1
1	2	1	2	2	6	7	13	3	2	10	1	2	2	1	2	1	4	2	2	2	4	4	1	5	3	1.9	3.4	1.6	2.33333	2	1
1	2	1	1	2	6	7	13	3	0	0	1	5	0	1	1	5	5	1	5	5	5	3	1	1	3	2.9	2.6	1.6	3.66667	5	1
1	2	1	1	2	6	7	13	3	2	10	1	4	0	2	3	3	3	2	2	1	3	4	1	2	3	2.1	2.6	2	2.66667	1.5	1
1	2	1	2	1	6	7	13	2	0	0	5	5	0	2	5	1	1	4	5	1	5	4	1	4	4	2.9	3.6	3.4	2	3	1
1	2	1	2	2	6	7	13	3	0	0	5	4	0	4	5	5	3	4	4	2	5	4	2	3	3	3.6	3.4	3.6	4	3	1
1	2	1	2	1	6	7	13		1	5	5	4	0	0	5	4	5	3	4	4	3	3	4	2	3	3.4	3	2.8	4	4	1
1	2	1	2	2	6	7	13	2	1	5	5	5	3	0	5	2	5	5	4	4	5	5	5	3	2	3.8	4	3.6	4	4	1
1	2	1	2	1	6	7	13	2	0	0	2	4	0	3	2	1	2	2	4	4	1	4	4	1	3	2.4	2.6	2.2	1.66667	4	1
1	2	1	2	2	6	7	13	3	0	0	1	3	0	1	1	1	1	1	4	2	1	4	4	1	3	1.5	2.6	1.2	1	3	1
1	2	1	1	2	6	7	13	3	0	0	1	4	4	3	2	1	5	3	3	3	4	2	1	1	2	2.9	2	2.8	3	3	1
1	2	1	1	1	6	7	13	3	1	5	1	4	5	1	1	5	5	5	5	4	3	4	2	5	2	3.6	3.2	2.4	5	4.5	1
1	2	1	2	1	6	7	13	3	4	20	5	5	4	2	5	4	5	5	4	4	3	3	1	1	2	4.3	2	4.2	4.66667	4	1
1	2	1	2	2	6	7	13	3	0	0	5	5	0	0	5	1	5	1	5	5	5	5	1	4	2	3.2	3.4	3	2.33333	5	1
1	2	1	2	1	6	7	13	3	1	5	3	3	3	3	4	3	3	4	3	3	3	3	3	3	3	3.2	3	3.2	3.33333	3	1
1	2	1	2	2	6	7	13	3	2	10	3	2	3	2	3	3	5	3	2	2	3	3	3	3	2	2.8	2.8	2.6	3.66667	2	1
1	2	1	1	2	6	7	13	3	0	0	1	2	1	4	1	2	3	1	1	5	3	2	1	2	2	2.1	2	1.8	2	3	1
1	2	1	1	2	6	7	13	3	1	5	5	2	5	2	5	1	2	2	3	2	1	5	2	2	3	2.9	2.6	3.8	1.66667	2.5	1
1	2	1	2	1	6	7	13	3	1	5	2	2	2	1	5	1	5	1	2	2	2	5	5	2	4	2.3	3.6	2.4	2.33333	2	1
1	2	1	2	2	6	7	13	3	1	5	1	2	1	1	5	2	1	1	3	2	1	5	5	2	3	1.9	3.2	2	1.33333	2.5	1
1	2	1	2	1	6	7	13	3	0	0	2	4	0	0	3	1	2	1	2	2	2	5	2	1	3	1.7	2.6	1.8	1.33333	2	1
1	2	1	2	2	6	7	13	3	0	0	2	4	0	0	2	1	2	2	2	2	1	5	2	1	4	1.7	2.6	1.6	1.66667	2	1
1	2	1	1	1	6	7	13	3	0	0	5	4	2	3	5	4	4	2	2	1	4	5	1	4	3	3.2	3.4	3.8	3.33333	1.5	1
1	2	1	1	1	6	7	13	3	2	10	5	5	5	3	5	3	2	3	3	3	1	5	4	3	3	3.7	3.2	4.6	2.66667	3	1
1	2	1	2	1	6	7	13	3	0	0	5	4	4	4	5	4	3	1	2	3	3	2	1	3	1	3.5	2	4.4	2.66667	2.5	1
1	2	1	2	2	6	7	13	3	0	0	5	5	5	4	5	1	5	1	1	3	2	1	1	3	3	3.5	2	4.8	2.33333	2	1
1	2	1	2	1	6	7	13	2	0	0	3	4	2	3	3	2	3	2	2	4	1	4	1	4	3	2.8	2.6	3	2.33333	3	1
1	2	1	2	2	6	7	13	3	0	0	3	2	2	1	4	3	3	2	4	3	1	3	1	4	3	2.7	2.4	2.4	2.66667	3.5	1
1	2	1	1	1	6	7	13	3	0	0	5	3	3	2	5	4	4	5	4	4	3	2	1	1	1	3.9	1.6	3.6	4.33333	4	1
1	2	1	2	1	6	7	13	3	0	0	1	3	0	1	1	3	4	3	2	3	1	2	1	2	3	2.1	1.8	1.2	3.33333	2.5	1
1	2	1	2	2	6	7	13	3	0	0	1	3	0	0	1	1	3	3	3	2	1	2	1	1	2	1.7	1.4	1	2.33333	2.5	1
1	2	1	2	1	6	7	13	3	0	0	1	4	0	2	2	2	2	1	4	3	4	5	2	4	2	2.1	3.4	1.8	1.66667	3.5	1
1	2	1	2	2	6	7	13	3	0	0	1	3	0	2	2	2	4	2	4	3	2	4	3	4	3	2.3	3.2	1.6	2.66667	3.5	1
1	2	1	2	1	6	7	13	3	0	0	1	3	0	2	1	2	5	1	2	2	3	5	5	1	3	1.9	3.4	1.4	2.66667	2	1
1	2	1	2	2	6	7	13	3	0	0	3	3	0	2	5	2	2	2	2	3	3	5	4	1	1	2.4	2.8	2.6	2	2.5	1
1	2	1	2	1	6	7	13	3	0	0	1	2	0	5	1	1	1	1	1	1	3	1	1	3	3	1.4	2.2	1.8	1	1	1
1	2	1	2	2	6	7	13	3	0	0	1	3	0	2	1	1	2	1	1	1	4	1	1	3	1	1.3	2	1.4	1.33333	1	1
1	2	1	1	2	6	7	13	3	0	0	1	4	0	2	1	1	5	4	5	5	5	1	4	5	3	2.8	3.6	1.6	3.33333	5	1
1	2	1	1	1	6	7	13	2	0	0	2	3	0	0	2	3	3	4	5	3	2	1	1	3	2	2.5	1.8	1.4	3.33333	4	1
1	2	1	2	1	6	7	13	3	0	0	4	5	4	2	5	4	5	4	4	5	3	4	1	5	3	4.2	3.2	4	4.33333	4.5	1
1	2	1	2	2	6	7	13	2	0	0	3	4	4	1	5	4	5	4	4	5	3	4	1	5	3	3.9	3.2	3.4	4.33333	4.5	1
1	2	1	1	1	6	7	13	3	0	0	1	4	2	2	1	1	5	3	4	4	4	2	3	5	3	2.7	3.4	2	3	4	1
1	2	1	2	1	6	7	13	3	0	0	1	5	0	2	5	2	4	4	4	2	2	1	1	5	1	2.9	2	2.6	3.33333	3	1
1	2	1	2	2	6	7	13	3	2	10	1	5	0	2	1	5	2	4	1	1	1	3	5	2	3	2.2	2.8	1.8	3.66667	1	1
1	2	1	1	1	6	7	13	3	3	15	1	4	0	3	1	4	5	3	3	2	5	5	3	3	3	2.6	3.8	1.8	4	2.5	1
1	2	1	1	1	6	7	13	3	0	0	5	3	0	1	5	3	2	1	5	2	3	1	1	5	3	2.7	2.6	2.8	2	3.5	1
1	2	1	2	1	6	7	13		1	5	5	5	4	4	5	5	4	3	5	4	3	5	2	5	3	4.4	3.6	4.6	4	4.5	1
1	2	1	2	2	6	7	13	2	0	0	1	5	4	3	1	5	4	3	5	4	3	4	1	5	1	3.5	2.8	2.8	4	4.5	1
1	2	1	2	1	6	7	13		1	5	2	5	4	2	2	4	5	3	5	4	2	2	2	3	3	3.6	2.4	3	4	4.5	1
1	2	1	2	2	6	7	13	3	1	5	3	5	5	2	3	4	5	5	4	2	2	2	1	4	2	3.8	2.2	3.6	4.66667	3	1
1	2	1	1	1	6	7	13	3	0	0	5	4	3	2	5	5	5	4	5	2	2	2	1	2	2	4	1.8	3.8	4.66667	3.5	1
1	2	1	1	1	6	7	13	3	1	5	5	4	5	2	5	5	5	5	4	5	1	2	2	4	1	4.5	2	4.2	5	4.5	1
1	2	1	1	2	6	7	13	3	2	10	5	5	2	2	5	5	5	5	5	5	2	2	2	2	1	4.4	1.8	3.8	5	5	1
2	2	1	12	1	6	7	13	3	0	0	5	3	3	2	5	1	4	3	3	2	5	1	1	2	2	3.1	2.2	3.6	2.66667	2.5	1
2	2	1	12	2	6	7	13	2	0	0	1	5	0	2	1	1	5	5	5	4	2	2	2	2	1	2.9	1.8	1.8	3.66667	4.5	1
2	2	1	1	2	6	7	13	3	0	0	1	5	0	2	1	5	1	5	5	1	5	3	5	5	2	2.6	4	1.8	3.66667	3	1
2	2	1	1	1	6	7	13	3	0	0	1	5	0	2	5	5	5	1	2	2	5	2	2	3	3	2.8	3	2.6	3.66667	2	1
2	2	1	2	1	6	7	13	3	1	5	1	5	1	0	3	1	2	3	1	2	2	1	2	5	2	1.9	2.4	2	2	1.5	1
2	2	1	2	2	6	7	13	3	1	5	3	4	0	1	2	1	2	2	2	1	2	1	1	5	4	1.8	2.6	2	1.66667	1.5	1
2	2	1	1	1	6	7	13	2	0	0	1	4	1	5	1	5	5	5	5	5	5	5	2	4	3	3.7	3.8	2.4	5	5	1
2	2	1	1	2	6	7	13	2	0	0	1	3	1	5	1	5	5	5	5	5	5	3	2	4	3	3.6	3.4	2.2	5	5	1
2	2	1	2	1	6	7	13	3	0	0	1	4	0	1	5	2	4	5	4	3	3	2	3	5	3	2.9	3.2	2.2	3.66667	3.5	1
2	2	1	2	2	6	7	13	3	0	0	5	4	0	2	5	3	4	4	3	5	3	2	2	3	3	3.5	2.6	3.2	3.66667	4	1
2	2	1	1	2	6	7	13	3	0	0	5	5	4	2	3	3	5	3	3	3	2	3	2	2	2	3.6	2.2	3.8	3.66667	3	1
2	2	1	1	1	6	7	13	3	0	0	3	3	2	2	3	4	5	4	3	3	3	2	2	3	2	3.2	2.4	2.6	4.33333	3	1
2	2	1	2	1	6	7	13	3	0	0	1	5	0	2	1	1	5	5	2	2	4	2	3	5	3	2.4	3.4	1.8	3.66667	2	1
2	2	1	2	2	6	7	13	3	0	0	1	4	0	1	1	1	3	5	2	2	5	5	3	5	3	2	4.2	1.4	3	2	1
2	2	1	2	1	6	7	13	2	0	0	1	5	0	2	5	1	5	5	5	2	5	1	1	5	4	3.1	3.2	2.6	3.66667	3.5	1
2	2	1	2	2	6	7	13	3	0	0	1	5	0	2	5	1	5	5	4	5	5	1	1	1	3	3.3	2.2	2.6	3.66667	4.5	1
2	2	1	2	1	6	7	13	3	0	0	2	5	2	4	2	2	1	1	2	2	2	1	1	2	1	2.3	1.4	3	1.33333	2	1
2	2	1	2	2	6	7	13	3	0	0	3	1	1	1	1	1	1	1	1	1	1	2	1	1	1	1.2	1.2	1.4	1	1	1
2	2	1	2	1	6	7	13	3	0	0	1	0	4	1	1	1	5	2	1	5	1	1	1	5	1	2.1	1.8	1.4	2.66667	3	1
2	2	1	2	2	6	7	13	3	0	0	1	1	0	1	1	1	3	2	4	1	1	1	1	5	5	1.5	2.6	0.8	2	2.5	1
2	2	1	2	1	6	7	13	3	0	0	1	4	0	2	1	3	5	5	5	4	5	2	1	5	3	3	3.2	1.6	4.33333	4.5	1
2	2	1	2	2	6	7	13	2	0	0	1	4	2	1	1	3	5	2	5	4	5	3	1	5	3	2.8	3.4	1.8	3.33333	4.5	1
2	2	1	2	1	6	7	13	3	0	0	1	3	0	1	1	1	4	1	2	1	3	5	1	4	4	1.5	3.4	1.2	2	1.5	1
2	2	1	2	2	6	7	13	3	0	0	1	3	0	0	1	1	2	1	2	1	2	5	3	3	4	1.2	3.4	1	1.33333	1.5	1
2	2	1	2	1	6	7	13	3	0	0	1	5	0	0	1	5	5	5	3	3	1	4	1	3	2	2.8	2.2	1.4	5	3	1
2	2	1	2	2	6	7	13	3	0	0	1	5	0	0	1	3	5	5	4	3	3	1	1	5	1	2.7	2.2	1.4	4.33333	3.5	1
2	2	1	1	1	6	7	13	3	0	0	1	5	0	2	1	1	5	5	3	4	2	2	3	2	2	2.7	2.2	1.8	3.66667	3.5	1
2	2	1	2	1	6	7	13	3	1	5	1	5	0	1	5	1	1	1		5	5	5	1	5	3		3.8	2.4	1		1
2	2	1	2	2	6	7	13	3	1	5	1	5	2	2	1	1	1	1	5	2	5	5	4	5	4	2.1	4.6	2.2	1	3.5	1
2	2	1	2	1	6	7	13	3	0	0	2	2	0	4	1	3	4		4	3	4	1	1	5	3		2.8	1.8		3.5	1
2	2	1	2	2	6	7	13	3	1	5	1	2	4	4	4	5	3	4	4	3	4	1	1	4	2	3.4	2.4	3	4	3.5	1
2	2	1	2	1	6	7	13	2	0	0	3	4	2	2		4	4	4	5	4	3	2	2	3	1		2.2		4	4.5	1
2	2	1	2	2	6	7	13	3	0	0	5	3	0	2	5	3	4	5	5	4	3	2	2	2	2	3.6	2.2	3	4	4.5	1
2	2	1	2	1	6	7	13	3	0	0	1	3	0	0	1	1	1	1	5	1	2	5	5	5	4	1.4	4.2	1	1	3	1
2	2	1	2	2	6	7	13	3	0	0	1	4	0	0	1	1	1	1	5	1	1	2	3	5	4	1.5	3	1.2	1	3	1
2	2	1	2	1	6	7	13	2	0	0	5	5	0	2	5	1	3	1	1	1	5	2	2	5	3	2.4	3.4	3.4	1.66667	1	1
2	2	1	2	2	6	7	13	3	0	0	5	5	0	2	1	5	1	5	5	1	5	4	3	5	2	3	3.8	2.6	3.66667	3	1
2	2	1	2	1	6	7	13	2	0	0	1	3	0	1	1	1	1	1	2	2	2	1	2	5	1	1.3	2.2	1.2	1	2	1
2	2	1	2	2	6	7	13	3	0	0	5	2	0	1	3	1	1	1	2	2	1	1	2	5	1	1.8	2	2.2	1	2	1
2	2	1	2	1	6	7	13	3	0	0	5	3	0	1	5	3	3	2	2	4	4	2	3	2	2	2.8	2.6	2.8	2.66667	3	1
2	2	1	2	2	6	7	13	3	0	0	5	2	0	0	5	3	3	4	3	2	3	1	1	4	2	2.7	2.2	2.4	3.33333	2.5	1
2	2	1	1	1	6	7	13	2	0	0	5	5	0	2	5	1	2	1	2	1	5	2	2	5	3	2.4	3.4	3.4	1.33333	1.5	1
2	2	1	2	1	6	7	13	3	0	0	5	5	0	5	5	5	4	4	5	5	3	2	1	5	2	4.3	2.6	4	4.33333	5	1
2	2	1	2	2	6	7	13	3	0	0	1	4	0	0	4	4	5	4	4	3	3	1	1	4	3	2.9	2.4	1.8	4.33333	3.5	1
2	2	1	2	1	6	7	13	3	1	5	1	3	2	1	1	1	1	1	1	1	5	1	2	3	2	1.3	2.6	1.6	1	1	1
2	2	1	2	2	6	7	13	3	1	5	1	4	2	1	1	1	1	1	1	1	4	2	3	5	3	1.4	3.4	1.8	1	1	1
2	2	1	2	1	6	7	13	2	0	0	3	5	0	2	4	3	2	2	3	2	5	1	3	5	3	2.6	3.4	2.8	2.33333	2.5	1
2	2	1	2	2	6	7	13	3	0	0	5	5	0	2	3	5	1	5	2	1	3	1	4	5	2	2.9	3	3	3.66667	1.5	1
2	2	1	2	1	6	7	13	3	0	0	5	4	0	2	5	1	1	1	3	3	5	5	5	5	4	2.5	4.8	3.2	1	3	1
2	2	1	2	2	6	7	13	3	0	0	5	3	0	2	5	3	5	1	2	2	5	5	5	5	3	2.8	4.6	3	3	2	1
2	2	1	2	1	6	7	13	3	0	0	4	4	3	4	5	1	5	5	2	2	5	2	5	1	2	3.5	3	4	3.66667	2	1
2	2	1	2	2	6	7	13	3	0	0	1	4	2	3	1	1	3	2	4	2	5	4	1	2	2	2.3	2.8	2.2	2	3	1
2	2	1	1	1	6	7	13	3	1	5	5	3	0	0	5	1	1	3	2	2	3	2	1	1	2	2.2	1.8	2.6	1.66667	2	1
2	2	1	2	1	6	7	13	3	3	15	1	3	5	4	1	3	5	5	5	5	5	5	1	2	1	3.7	2.8	2.8	4.33333	5	1
2	2	1	2	2	6	7	13	3	0	0	1	3	5	2	1	4	5	3	5	5	5	5	1	2	2	3.4	3	2.4	4	5	1
2	2	1	2	1	6	7	13	3	0	0	3	3	0	2	3	5	5	2	2	1	4	3	1	5	3	2.6	3.2	2.2	4	1.5	1
2	2	1	2	2	6	7	13	3	0	0	5	4	0	3	5	5	1	1	3	1	3	5	3	5	2	2.8	3.6	3.4	2.33333	2	1
2	2	1	1	1	6	7	13	2	0	0	1	3	3	3	1	1	3	2	3	5	5	5	1	5	4	2.5	4	2.2	2	4	1
2	2	1	2	1	6	7	13	3	0	0	1	5	0	0	1	1	2	1	2	1	5	3	1	5	2	1.4	3.2	1.4	1.33333	1.5	1
2	2	1	2	2	6	7	13	3	0	0	1	4	0	0	1	2	3	2	2	1	5	3	2	5	3	1.6	3.6	1.2	2.33333	1.5	1
2	2	1	2	1	6	7	13	2	0	0	1	4	0	2	2	3	5	5		4	2	1	2	1	3		1.8	1.8	4.33333		1
2	2	1	2	2	6	7	13	3	0	0	1	4	1	0	1	4	5	5	4	4	2	2	1	2	2	2.9	1.8	1.4	4.66667	4	1
2	2	1	2	1	6	7	13	3	1	5	2	5	2	0	2	5	5	5	5	5	4	5	5	2	3	3.6	3.8	2.2	5	5	1
2	2	1	2	2	6	7	13	3	0	0	3	5	0	3	3	5	5	5	5	4	4	5	5	1	1	3.8	3.2	2.8	5	4.5	1
2	2	1	2	1	6	7	13	3	1	5	1	3	2	1	5	1	1	1	5	3	3	3	5	4	3	2.3	3.6	2.4	1	4	1
2	2	1	2	2	6	7	13	3	0	0	1	4	0	1	5	1	1	1	1	2	2	4	5	4	4	1.7	3.8	2.2	1	1.5	1
2	2	1	2	1	6	7	13		1	5	4	2	3	2	5	1	3	2	2	1	4	1	1	3	3	2.5	2.4	3.2	2	1.5	1
2	2	1	2	2	6	7	13	3	2	10	5	3	3	2	5	2	4	5	3	2	5	1	1	4	3	3.4	2.8	3.6	3.66667	2.5	1
2	2	1	2	1	6	6	12	3	1	5	1	5	2	1	1	2	1	1	2	1	5	5	5	5	1	1.7	4.2	2	1.33333	1.5	1
2	2	1	2	2	6	7	13	3	0	0	1	3	0	4	1	2	5	2	5	1	5	5	5	5	4	2.4	4.8	1.8	3	3	1
2	2	1	2	1	6	7	13	3	1	5	2	3	2	1	1	1	2	1	2	1	4	1	3	5	1	1.6	2.8	1.8	1.33333	1.5	1
2	2	1	2	2	6	7	13	3	1	5	1	4	2	1	3	4	5	1	1	1	4	2	1	5	3	2.3	3	2.2	3.33333	1	1
2	2	1	2	1	6	7	13	3	0	0	1	2	0	0	1	1	1	1	2	2	2	2	1	1	1	1.1	1.4	0.8	1	2	1
2	2	1	2	2	6	7	13	3	2	10	1	2	0	0	1	1	1	1	2	1	2	1	1	1	1	1	1.2	0.8	1	1.5	1
2	2	1	2	1	6	7	13	3	0	0	4	5	4	3	4	3	4	3	4	2	4	5	4	5	3	3.6	4.2	4	3.33333	3	1
2	2	1	2	2	6	7	13	3	1	5	4	4	5	3	4	1	4	4	3	4	3	3	3	4	3	3.6	3.2	4	3	3.5	1
2	2	1	2	1	6	7	13	3	0	0	1	3	1	5	4	2	1	2	2	2	5	4	2	5	4	2.3	4	2.8	1.66667	2	1
2	2	1	2	2	6	7	13	2	0	0	3	2	1	5	4	1	5	1	3	3	5	5	5	5	2	2.8	4.4	3	2.33333	3	1
2	2	1	1	2	6	7	13	3	1	5	5	4	3	2	5	3	5	4	3	3	3	4	1	4	3	3.7	3	3.8	4	3	1
2	2	1	1	2	6	7	13	3	1	5	5	5	5	5	5	3	3	2	5	5	5	5	2	1	2	4.3	3	5	2.66667	5	1
1	2	2	1	1	6	7	13	3	0	0	2	1	0	1	1	1	2	2	1	1	1	5	5	2	5	1.2	3.6	1	1.66667	1	1
1	2	2	2	1	6	7	13	4	0	0	1	5	0	1	1	3	4	2	3	1	5	4	1	4	5	2.1	3.8	1.6	3	2	1
1	2	2	2	2	6	7	13	3	0	0	1	5	0	1	1	1	3	3	3	3	5	5	1	3	5	2.1	3.8	1.6	2.33333	3	1
1	2	2	2	1	6	7	13	2	0	0	5	5	1	2	5	3	2	1	1	2	1	5	5	5	5	2.7	4.2	3.6	2	1.5	1
1	2	2	2	2	6	7	13	0	0	0	1	0	0	0	1	1	1	1	1	1	1	2	5	5	5	0.7	3.6	0.4	1	1	1
1	2	2	2	1	6	7	13	2	0	0	1	4	0	2	1	1	3	3	2	2	1	1	5	3	3	1.9	2.6	1.6	2.33333	2	1
1	2	2	2	2	6	7	13	2	0	0	1	4	2	2	1	1	3	3	2	2	2	2	4	1	3	2.1	2.4	2	2.33333	2	1
1	2	2	2	1	6	7	13	2	0	0	2	3	2	2	2	3	2	1	3	1	1	5	5	1	4	2.1	3.2	2.2	2	2	1
1	2	2	2	2	6	7	13	3	0	0	1	3	0	0	1	2	2	1	2	2	2	2	5	1	4	1.4	2.8	1	1.66667	2	1
1	2	2	2	1	6	7	13	3	0	0	1	4	3	4	1	1	4	3	4	4	2	3	2	1	3	2.9	2.2	2.6	2.66667	4	1
1	2	2	2	2	6	7	13	3	0	0	1	4	0	2	1	1	4	3	4	4	2	3	2	2	3	2.4	2.4	1.6	2.66667	4	1
1	2	2	2	1	6	7	13	1	0	0	1	5	5	5	1	1	1	1	1	1	5	5	2	1	5	2.2	3.6	3.4	1	1	1
1	2	2	2	2	6	7	13	5	0	0	1	0	0	1	5	3	3	5	5	5	5	5	5	5	5	2.8	5	1.4	3.66667	5	1
1	2	2	1	1	6	7	13	2	0	0	1	2	0	1	1	1	1	1	1	1	3	5	1	5	4	1	3.6	1	1	1	1
1	2	2	1	1	6	7	13	3	0	0	4	2	2	2	1	3	3	3	3	3	3	3	2	3	2	2.6	2.6	2.2	3	3	1
1	2	2	2	2	6	7	13	3	0	0	2	3	4	2	3	1	2	3	4	3	4	3	3	2	4	2.7	3.2	2.8	2	3.5	1
1	2	2	1	1	6	7	13	3	0	0	5	5	4	3	5	3	4	2	2	2	1	3	3	2	2	3.5	2.2	4.4	3	2	1
1	2	2	2	1	6	7	13	3	0	0	1	3	4	0	1	4	4	5	2	2	5	5	5	5	3	2.6	4.6	1.8	4.33333	2	1
1	2	2	2	2	6	7	13	3	0	0	4	3	2	2	4	5	5	3	5	5	1	1	2	5	1	3.8	2	3	4.33333	5	1
1	2	2	2	1	6	7	13	3	0	0	3	3	2	3	3	2	2	2	2	2	2	3	3	2	2	2.4	2.4	2.8	2	2	1
1	2	2	2	2	6	7	13	3	0	0	4	4	3	5	4	3	4	3	3	3	3	2	1	4	3	3.6	2.6	4	3.33333	3	1
1	2	2	2	1	6	7	13	5	0	0	1	3	0	0	1	1	5	1	1	1	1	2	1	1	2	1.4	1.4	1	2.33333	1	1
1	2	2	2	2	6	7	13	3	0	0	4	5	0	0	5	1	5	1	1	1	2	1	1	1	1	2.3	1.2	2.8	2.33333	1	1
1	2	2	2	1	6	7	13	3	0	0	1	3	0	2	3	1	5	5	2	2	1	2	5	3	3	2.4	2.8	1.8	3.66667	2	1
1	2	2	2	2	6	7	13	3	0	0	2	3	0	0	2	4	3	4	5	4	2	1	4	3	4	2.7	2.8	1.4	3.66667	4.5	1
1	2	2	2	1	6	7	13	3	0	0	2	3	3	3	1	5	5	5	4	3	4	3	2	3	3	3.4	3	2.4	5	3.5	1
1	2	2	2	2	6	7	13	3	0	0	2	4	0	3	1	5	5	4	4	4	4	3	2	1	3	3.2	2.6	2	4.66667	4	1
1	2	2	2	1	6	7	13	3	0	0	1	4	3	2	5	1	4	4	4	5	1	3	4	1	4	3.3	2.6	3	3	4.5	1
1	2	2	2	2	6	7	13	3	0	0	1	5	0	2	5	1	4	5	4	5	1	4	4	2	3	3.2	2.8	2.6	3.33333	4.5	1
1	2	2	2	1	6	7	13	2	0	0	4	5	0	5	5	4	4	4	5	3	4	2	2	5	4	3.9	3.4	3.8	4	4	1
1	2	2	2	2	6	7	13	3	0	0	1	4	0	3	5	4	4	2	5	4	4	3	1	5	5	3.2	3.6	2.6	3.33333	4.5	1
1	2	2	1	1	6	7	13	3	0	0	5	4	0	0	5	1	1	1	4	5	3	2	4	3	3	2.6	3	2.8	1	4.5	1
1	2	2	2	1	6	7	13	3	0	0	3	5	4	1	4	3	5	5	4	5	3	3	1	5	4	3.9	3.2	3.4	4.33333	4.5	1
1	2	2	2	2	6	7	13	3	0	0	5	4	2	3	5	3	4	3	4	3	1	1	1	1	3	3.6	1.4	3.8	3.33333	3.5	1
1	2	2	2	1	6	7	13	3	0	0	5	4	3	0	5	2	5	4	5	5	3	1	1	3	2	3.8	2	3.4	3.66667	5	1
1	2	2	2	2	6	7	13	3	0	0	1	5	0	5	5	3	5	5	5	5	3	1	1	3	3	3.9	2.2	3.2	4.33333	5	1
1	2	2	1	1	6	7	13	5	0	0	4	4	0	0	5	3	5	5	4	2	2	3	1	1	2	3.2	1.8	2.6	4.33333	3	1
1	2	2	2	1	6	7	13	3	0	0	4	5	1	1	4	3	5	3	4	4	2	3	1	3	3	3.4	2.4	3	3.66667	4	1
1	2	2	2	2	6	7	13	3	0	0	1	3	0	2	1	4	5	5	4	4	2	3	1	3	2	2.9	2.2	1.4	4.66667	4	1
1	2	2	1	1	6	7	13	3	0	0	5	3	5	0	5	3	4	4	1	1	4	5	3	4	3	3.1	3.8	3.6	3.66667	1	1
1	2	2	1	1	6	7	13	3	0	0	1	4	5	5	1	4	2	5	3	2	3	2	1	2	2	3.2	2	3.2	3.66667	2.5	1
1	2	2	1	1	6	7	13	3	0	0	4	3	2	5	3	4	5	2	5	5	2	1	3	4	2	3.8	2.4	3.4	3.66667	5	1
1	2	2	2	1	6	7	13	2	0	0	1	3	0	0	5	5	5	3	2	3	1	5	5	2	4	2.7	3.4	1.8	4.33333	2.5	1
1	2	2	2	2	6	7	13	3	0	0	1	4	0	4	5	1	5	3	5	5	1	4	5	2	2	3.3	2.8	2.8	3	5	1
1	2	2	2	1	6	7	13	2	0	0	1	3	1	1	3	2	4	4	3	2	2	5	3	4	3	2.4	3.4	1.8	3.33333	2.5	1
1	2	2	2	2	6	7	13	3	0	0	3	3	1	1	2	2	4	1	2	1	1	5	2	5	4	2	3.4	2	2.33333	1.5	1
1	2	2	2	1	6	7	13	3	0	0	1	5	3	2	3	5	5	3	4	4	3	1	1	4	3	3.5	2.4	2.8	4.33333	4	1
1	2	2	2	2	6	7	13	1	0	0	1	3	3	3	1	2	3	5	3	3	2	1	1	1		2.7		2.2	3.33333	3	1
1	2	2	2	1	6	7	13	3	0	0	1	3	5	4	5	1	5	3	4	3	3	2	1	2	3	3.4	2.2	3.6	3	3.5	1
1	2	2	2	2	6	7	13	3	0	0	1	3		4	1	5	5	5	4	4	3	4	1	3	4		3		5	4	1
1	2	2	2	1	6	7	13	2	0	0	5	4	0	0	2	1	3	1	2	1	1	1	5	1	3	1.9	2.2	2.2	1.66667	1.5	1
1	2	2	2	2	6	7	13	3	0	0	1	4	0	0	5	1	3	1	2	1	2	2	5	1	2	1.8	2.4	2	1.66667	1.5	1
1	2	2	2	1	6	7	13	3	0	0	1	4	1	2	1	1	1	1	1	1	5	5	1	5	5	1.4	4.2	1.8	1	1	1
1	2	2	2	2	6	7	13	3	0	0	1	4	0	2	4	1	1	1	5	1	5	2	1	5	4	2	3.4	2.2	1	3	1
1	2	2	2	1	6	7	13	3	0	0	1	5	0	0	2	1	1	5	1	1	5	5	1	4	1	1.7	3.2	1.6	2.33333	1	1
1	2	2	2	2	6	7	13	3	0	0	5	5	5	5	2	5	5	5	5	5	5	5	5	5	5	4.7	5	4.4	5	5	1
1	2	2	2	1	6	7	13	3	0	0	1	5	0	2	1	5	5	5	4	4	4	5	4	5	2	3.2	4	1.8	5	4	1
1	2	2	2	2	6	7	13	3	0	0	4	4	2	1	4	4	5	5	5	4	3	4	2	5	2	3.8	3.2	3	4.66667	4.5	1
1	2	2	2	1	6	7	13	3	0	0	1	5	1	3	1	1	4	4	4	5	1	1	1	1	2	2.9	1.2	2.2	3	4.5	1
1	2	2	2	2	6	7	13	3	0	0	2	3	2	1	3	4	3	3	4	4	1	1	1	1	3	2.9	1.4	2.2	3.33333	4	1
1	2	2	2	1	6	7	13	3	0	0	5	4	2	5	1	4	5	3	5	4	1	1	2	5	2	3.8	2.2	3.4	4	4.5	1
1	2	2	2	2	6	7	13	3	0	0	5	3	4	2	5	3	4	3	4	5	1	1	4	5	4	3.8	3	3.8	3.33333	4.5	1
1	2	2	1	1	6	7	13	5	0	0	1	4	5	2	1	5	3	4	3	1	5	1	4	1	4	2.9	3	2.6	4	2	1
1	2	2	2	1	6	7	13	3	0	0	1	4	4	2	1	1	3	3	3	3	4	4	5	1	3	2.5	3.4	2.4	2.33333	3	1
1	2	2	2	2	6	7	13	2	0	0	1	3	4	2	1	3	4	4	4	3	3	1	4	1	3	2.9	2.4	2.2	3.66667	3.5	1
1	2	2	2	1	6	7	13	3	0	0	5	3	3	2	5	2	4	4	4	3	3	1	5	2	4	3.5	3	3.6	3.33333	3.5	1
1	2	2	2	2	6	7	13	3	0	0	5	4	2	1	5	1	4	2	5	4	2	1	2	1	3	3.3	1.8	3.4	2.33333	4.5	1
1	2	2	1	1	6	7	13	3	0	0	1	3	2	2	5	1	4	4	3	2	3	2	1	4	3	2.7	2.6	2.6	3	2.5	1
1	2	2	2	1	6	7	13	3	0	0	1	4	2	3	1	2	2	3	2	2	4	2	3	5	5	2.2	3.8	2.2	2.33333	2	1
1	2	2	2	2	6	7	13	3	0	0	2	3	4	3	2	3	4	2	4	4	3	3	4	5	5	3.1	4	2.8	3	4	1
1	2	2	2	1	6	7	13	3	0	0	1	5	4	3	2	4	5	2	2	3	1	4	1	2	3	3.1	2.2	3	3.66667	2.5	1
1	2	2	2	2	6	7	13	3	0	0	1	4	2	1	2	3	3	3	3	3	1	3	1	2	3	2.5	2	2	3	3	1
1	2	2	2	1	6	7	13	2	0	0	3	2	3	2	3	2	2	4	2	2	4	3	3	4	2	2.5	3.2	2.6	2.66667	2	1
1	2	2	2	2	6	7	13	3	0	0	3	3	3	2	3	2	5	5	4	5	4	5	5	2	2	3.5	3.6	2.8	4	4.5	1
1	2	2	1	1	6	7	13	3	0	0	3	5	5	5	3	1	5	5	5	5	1	1	1	5	4	4.2	2.4	4.2	3.66667	5	1
1	2	2	2	1	6	7	13	2	0	0	5	3	2	3	5	3	3	3	5	3	4	1	2	1	4	3.5	2.4	3.6	3	4	1
1	2	2	2	2	6	7	13	3	0	0	5	3	0	1	5	2	3	2	5	3	4	5	3	1	4	2.9	3.4	2.8	2.33333	4	1
2	2	2	1	1	6	7	13	2	0	0	1	5	5	5	1	1	1	2	2	5	5	1	1	5	3	2.8	3	3.4	1.33333	3.5	1
2	2	2	2	1	6	7	13	4	0	0	1	5	0	2	2	1	5	3	3	4	3	2	2	3	3	2.6	2.6	2	3	3.5	1
2	2	2	2	2	6	7	13	3	0	0	5	4	2	3	1	1	5	3	5	5	3	3	1	4	2	3.4	2.6	3	3	5	1
2	2	2	2	1	6	7	13	3	0	0	5	4	5	4	5	4	5	4	5	4	5	4	3	4	3	4.5	3.8	4.6	4.33333	4.5	1
2	2	2	2	2	6	7	13	3	0	0	5	4	5	5	5	4	4	4	5	5	5	3	5	4	5	4.6	4.4	4.8	4	5	1
2	2	2	2	1	6	7	13	2	0	0	1	4	0	0	5	1	5	1	5	3	2	2	4	1	3	2.5	2.4	2	2.33333	4	1
2	2	2	2	2	6	7	13	3	0	0	1	3	0	0	5	1	1	2	4	3	2	3	2	1	3	2	2.2	1.8	1.33333	3.5	1
2	2	2	2	1	6	7	13	2	0	0	1	4	2	4	1	1	2	1	1	1	4	5	1	5	4	1.8	3.8	2.4	1.33333	1	1
2	2	2	2	2	6	7	13	3	0	0	3	2	3	5	2	4	2	4	5	1	5	3	4	4	3	3.1	3.8	3	3.33333	3	1
2	2	2	2	1	6	7	13	3	0	0	5	4	0	1	5	1	1	1	2	4	2	1	3	5	4	2.4	3	3	1	3	1
2	2	2	2	2	6	7	13	3	0	0	5	3	0	1	4	1	2	1	3	1	2	3	4	5	5	2.1	3.8	2.6	1.33333	2	1
2	2	2	2	1	6	7	13	3	0	0	3	2	2	2	3	1	2	2	2	2	5	1	5	5	2	2.1	3.6	2.4	1.66667	2	1
2	2	2	2	2	6	7	13	3	0	0	5	2	1	2	4	1	3	2	2	1	3	1	1	5	3	2.3	2.6	2.8	2	1.5	1
2	2	2	2	1	6	7	13	3	0	0	5	5	0	0	5	1	5	3	5	4	5	1	2	2	5	3.3	3	3	3	4.5	1
2	2	2	2	2	6	7	13	3	0	0	5	3	1	2	5	3	3	2	3	2	2	1	1	2	4	2.9	2	3.2	2.66667	2.5	1
2	2	2	2	1	6	7	13	2	0	0	1	2	2	5	1	1	3	1	1	1	5	1	1	5	2	1.8	2.8	2.2	1.66667	1	1
2	2	2	2	2	6	7	13	2	0	0	1	2	2	3	4	3	2	3	2	2	5	1	2	1	1	2.4	2	2.4	2.66667	2	1
2	2	2	1	1	6	7	13	3	0	0	1	5	4	2	1	1	4	2	4	2	5	5	1	5	4	2.6	4	2.6	2.33333	3	1
2	2	2	2	1	6	7	13	3	0	0	3	3	2	2	3	1	3	3	4	2	5	4	3	2	2	2.6	3.2	2.6	2.33333	3	1
2	2	2	2	2	6	7	13	3	0	0	2	3	1	1	2	1	3	1	2	2	3	4	2	4	4	1.8	3.4	1.8	1.66667	2	1
2	2	2	1	1	6	7	13	3	0	0	1	5	0	5	1	1	1	3	1	2	2	1	1	2	1	2	1.4	2.4	1.66667	1.5	1
2	2	2	2	1	6	7	13	3	0	0	1	5	5	4	5	3	4	5	3	4	3	5	5	5	5	3.9	4.6	4	4	3.5	1
2	2	2	1	1	6	7	13	3	0	0	1	4	0	2	1	1	3	1	4	4	3	4	2	5	2	2.1	3.2	1.6	1.66667	4	1
2	2	2	2	1	6	7	13	2	0	0	3	5	2	0	3	1	5	3	4	4	2	1	4	2	3	3	2.4	2.6	3	4	1
2	2	2	2	2	6	7	13	3	0	0	2	3	1	1	2	1	5	3	4	3	3	1	3	2		2.5		1.8	3	3.5	1
2	2	2	2	1	6	7	13	3	0	0	1	3	1	2	1	1	1	1	1	1	5	1	1	5	4	1.3	3.2	1.6	1	1	1
2	2	2	2	2	6	7	13	4	0	0	1	2	0	2	1	1	1	1	1	1	2	1	1	3	1	1.1	1.6	1.2	1	1	1
2	2	2	2	1	6	7	13	3	0	0	1	3	3	1	1	1	5	5	2	2	4	3	1	3	4	2.4	3	1.8	3.66667	2	1
2	2	2	2	2	6	7	13	3	0	0	3	3	0	2	3	1	5	5	2	1		3	1	4	2	2.5		2.2	3.66667	1.5	1
2	2	2	2	1	6	7	13	3	0	0	3	4	4	4	3	4	5	4	3	3	3	2	2	3	1	3.7	2.2	3.6	4.33333	3	1
2	2	2	2	2	6	7	13	2	0	0	3	3	4	4	3	4	3	4	3	3	2	2	2	2	2	3.4	2	3.4	3.66667	3	1
2	2	2	2	1	6	7	13	3	0	0	1	2	5	2	2	5	3	1	3	4	2	1	1	2	1	2.8	1.4	2.4	3	3.5	1
2	2	2	2	2	6	7	13	3	0	0	1	3	3	2	1	5	5	2	4	3	3	1	1	4	3	2.9	2.4	2	4	3.5	1
2	2	2	2	1	6	7	13	3	0	0	1	5	0	0	3	5	5	5	4	3	3	4	1	3	2	3.1	2.6	1.8	5	3.5	1
2	2	2	2	2	6	7	13	3	0	0	2	5	0	0	2	5	5	5	4	4	3	3	1	2	1	3.2	2	1.8	5	4	1
2	2	2	1	1	6	7	13	3	0	0	2	5	3	5	2	1	4	1	4	1	5	1	1	5	4	2.8	3.2	3.4	2	2.5	1
2	2	2	2	1	6	7	13	3	0	0	5	4	4	4	4	4	4	4	4	4	3	4	4	4	1	4.1	3.2	4.2	4	4	1
2	2	2	2	2	6	7	13	5	0	0	5	2	3	5	4	4	4	4	3	5	1	3	5	5	1	3.9	3	3.8	4	4	1
2	2	2	1	1	6	7	13	3	0	0	1	3	0	2	1	3	4	5	5	4	4	1	2	2	2	2.8	2.2	1.4	4	4.5	1
2	2	2	2	1	6	7	13	3	0	0	1	5	0	5	1	5	3	1	4	4	3	1	2	3	2	2.9	2.2	2.4	3	4	1
2	2	2	2	2	6	7	13	3	0	0	1	5	1	2	1	5	3	5	4	4	3	3	1	2	2	3.1	2.2	2	4.33333	4	1
2	2	2	2	1	6	7	13	3	0	0	1	4	1	2	5	1	1	5	1	4	4	3	1	5	3	2.5	3.2	2.6	2.33333	2.5	1
2	2	2	2	2	6	7	13	3	0	0	1	4	2	2	5	1	1	3	2	2	1	5	4	5	1	2.3	3.2	2.8	1.66667	2	1
2	2	2	2	1	6	7	13	3	0	0	1	3	1	2	5	1	5	5	5	2	4	2	2	1	3	3	2.4	2.4	3.66667	3.5	1
2	2	2	2	2	6	7	13	3	0	0	1	3	1	1	5	1	5	5	4	4	4	2	2	1	2	3	2.2	2.2	3.66667	4	1
2	2	2	1	1	6	7	13	4	0	0	1	3	1	1	4	4	2	2	2	1	5	1	1	5	5	2.1	3.4	2	2.66667	1.5	1
2	2	2	2	1	6	7	13	3	0	0	3	3	2	0	3	1	2	2	2	2	5	3	3	3	1	2	3	2.2	1.66667	2	1
2	2	2	2	2	6	7	13	3	0	0	2	3	0	2	2	3	3	2	2	2	4	3	3	4	2	2.1	3.2	1.8	2.66667	2	1
2	2	2	2	1	6	7	13	3	0	0	1	3	2	2	1	5	5	5	3	4	5	3	1	1	2	3.1	2.4	1.8	5	3.5	1
2	2	2	2	2	6	7	13	3	0	0	1	5	4	2	1	1	3	3	5	5	3	3	5	1	3	3	3	2.6	2.33333	5	1
2	2	2	2	1	6	7	13	3	0	0	1	5	2	5	1	5	5	5	5	5	2	2	2	2	5	3.9	2.6	2.8	5	5	1
2	2	2	2	2	6	7	13	3	0	0	1	5	3	5	1	2	5	5	5	5	1	1	1	2	1	3.7	1.2	3	4	5	1
2	2	2	2	1	6	7	13	3	0	0	4	4	4	4	4	4	4	4	3	4	4	1	1	5	3	3.9	2.8	4	4	3.5	1
2	2	2	2	2	6	7	13	3	0	0	4	5	4	4	3	4	4	3	4	4	4	3	1	3	4	3.9	3	4	3.66667	4	1
2	2	2	1	1	6	7	13	3	0	0	3	2	4	3	3	3	5	3	3	5	2	1	5	5	3	3.4	3.2	3	3.66667	4	1
2	2	2	1	1	6	7	13	3	0	0	2	5	3	3	4	3	4	5	2	1	2	1	2	3	2	3.2	2	3.4	4	1.5	1
2	2	2	2	1	6	7	13	3	0	0	3	5	0	0	1	1	5	2	2	3	2	1	4	4	3	2.2	2.8	1.8	2.66667	2.5	1
2	2	2	2	2	6	7	13	3	0	0	1	0	0	0	1	4	4	3	3	2	1	2	2	1	2	1.8	1.6	0.4	3.66667	2.5	1
2	2	2	2	1	6	7	13	2	0	0	1	4	4	4	1	2	5	4	4	2	2	3	3	4	2	3.1	2.8	2.8	3.66667	3	1
2	2	2	2	2	6	7	13	3	0	0	1	5	2	5	1	3	5	5	5	3	3	3	2	3	3	3.5	2.8	2.8	4.33333	4	1
2	2	2	2	1	6	7	13	3	0	0	5	3	2	5	5	5	5	1	4	2	2	3	1	1	4	3.7	2.2	4	3.66667	3	1
2	2	2	2	2	6	7	13	3	0	0	5	3	2	2	5	5	4	4	2	2	3	3	2	1	3	3.4	2.4	3.4	4.33333	2	1
2	2	2	2	1	6	7	13	3	0	0	4	5	3	2	3	3	3	4	4	4	5	1	3	5	3	3.5	3.4	3.4	3.33333	4	1
2	2	2	2	2	6	7	13	3	0	0	2	4	1	1	1	3	3	3	3	3	5	2	2	5	3	2.4	3.4	1.8	3	3	1
2	2	2	2	1	6	7	13	3	0	0	1	4	0	1	1	5	5	4	4	5	2	4	2	2	3	3	2.6	1.4	4.66667	4.5	1
2	2	2	2	2	6	7	13	3	0	0	1	3	0	3	1	5	5	3	4	3	3	2	2	3	3	2.8	2.6	1.6	4.33333	3.5	1
2	2	2	2	1	6	7	13	3	0	0	1	2	3	4	1	3	1	1	3	3	5	1	5	5	3	2.2	3.8	2.2	1.66667	3	1
2	2	2	2	2	6	7	13	3	0	0	1	1	1	5	1	1	2	1	1		5	2	5		1			1.8	1.33333		1
2	2	2	2	1	6	7	13	3	0	0	1	2	2	1	1	1	5	5	1	1	3	4	2	4	3	2	3.2	1.4	3.66667	1	1
2	2	2	2	2	6	7	13	3	0	0	1	2	2	1	1	1	4	4	1	1	3	2	2	2	3	1.8	2.4	1.4	3	1	1
2	2	2	2	1	6	7	13	3	0	0	1	5	5	4	4	3	4	4	4	2	2	1	1	4	1	3.6	1.8	3.8	3.66667	3	1
2	2	2	2	2	6	7	13	3	0	0	3	3	3	1	3	4	4	4	4	3	2	1	1	5	1	3.2	2	2.6	4	3.5	1
2	2	2	1	1	6	7	13	2	0	0	1	4	4	4	1	5	5	1	2	2	2	3	2	1	3	2.9	2.2	2.8	3.66667	2	1
2	2	2	2	1	6	7	13	3	0	0	3	4	4	3	4	2	4	3	2	2	2	1	1	2	2	3.1	1.6	3.6	3	2	1
2	2	2	2	2	6	7	13	3	0	0	4	4	4	0	4	4	5	5	3	4	4	2	1	3	2	3.7	2.4	3.2	4.66667	3.5	1
2	2	2	2	1	6	7	13	3	0	0	4	4	2	2	3	2	4	3	3	2	1	2	5	2	3	2.9	2.6	3	3	2.5	1
2	2	2	2	2	6	7	13	3	0	0	3	4	2	1	3	2	3	3	3	2	1	1	4	2	3	2.6	2.2	2.6	2.66667	2.5	1
2	2	2	2	1	6	7	13	3	0	0	5	3	0	2	5	1	2	3	4	3	1	1	4	5	3	2.8	2.8	3	2	3.5	1
2	2	2	2	2	6	7	13	3	0	0	5	3	0	3	5	1	3	3	4	3	1	1	3	5	2	3	2.4	3.2	2.33333	3.5	1
2	2	2	2	1	6	7	13	3	0	0	5	5	5	5	5	5	5	4	3	3	1	1	2	1	2	4.5	1.4	5	4.66667	3	1
2	2	2	2	2	6	7	13	3	0	0	5	4	2	5	5	5	3	2	2	3	2	2	2	1	2	3.6	1.8	4.2	3.33333	2.5	1
2	2	2	2	1	6	7	13	3	0	0	3	3	0	3	5	3	2	2	2	2	1	1	3	1	2	2.5	1.6	2.8	2.33333	2	1
2	2	2	2	2	6	7	13	3	0	0	5	2	3	2	5	2	3	1	2	2	2	1	2	1	2	2.7	1.6	3.4	2	2	1
2	2	2	1	1	6	7	13	3	0	0	2	3	0	2	3	5	1	1	3	3	5	2	1	5	5	2.3	3.6	2	2.33333	3	1
2	2	2	2	1	6	7	13	3	0	0	1	4	4	2	1	4	1	4	3	2	2	3	3	2	2	2.6	2.4	2.4	3	2.5	1
2	2	2	2	2	6	7	13	3	0	0	1	3	3	2	1	4	2	4	2	2	2	2	2	2	3	2.4	2.2	2	3.33333	2	1
2	2	2	2	1	6	7	13	2	0	0	1	3	3	1	1	1	5	4	1	2	4	2	2	5	2	2.2	3	1.8	3.33333	1.5	1
2	2	2	2	2	6	7	13	3	0	0	1	3	3	3	1	3	3	2	1	2	4	2	5	5	2	2.2	3.6	2.2	2.66667	1.5	1
2	2	2	1	1	6	7	13	3	0	0	5	5	4	3	5	3	5	4	3	2	2	1	5	1	4	3.9	2.6	4.4	4	2.5	1
2	2	2	2	1	6	7	13	3	0	0	1	4	4	2	1	3	1	4	3	2	2	3	3	2	2	2.5	2.4	2.4	2.66667	2.5	1
2	2	2	2	2	6	7	13	3	0	0	1	3	1	2	2	1	3	1	2	2	1	3	2	2	2	1.8	2	1.8	1.66667	2	1
2	2	2	2	1	6	7	13	3	0	0	5	2	2	0	2	3	4	5	2	2	2	1	3	2	3	2.7	2.2	2.2	4	2	1
2	2	2	2	2	6	7	13	4	0	0	5	2	1	4	5	3	4	4	4	2	3	2	1	2	2	3.4	2	3.4	3.66667	3	1
2	2	2	2	1	6	7	13	3	0	0	1	5	3	2	1	3	4	4	3	2	4	1	2	5	2	2.8	2.8	2.4	3.66667	2.5	1
2	2	2	2	2	6	7	13	3	0	0	2	5	3	2	3	3	4	4	3	2	3	4	1	5	3	3.1	3.2	3	3.66667	2.5	1
2	2	2	1	1	6	7	13	3	0	0	5	4	2	1	5	4	5	4	5	4	1	1	1	5	5	3.9	2.6	3.4	4.33333	4.5	1
	2	1	1	1	7	8	14	3	0	0	5	4	0	0	5	3	5	5	2	2	5	2	2	2	4	3.1	3	2.8	4.33333	2	1
1	2	1	12	1	7	8	14	3	1	5	1	5	0	3	1	1	4	2	3	3	2	3	3	4	2	2.3	2.8	2	2.33333	3	1
1	2	1	1	1	7	8	14	3	0	0	1	3	2	1	1	1	2	1	2	2	5	5	5	5	4	1.6	4.8	1.6	1.33333	2	1
1	2	1	1	1	7	8	14	3	0	0	1	4	3	2	1	3	5	5	4	3	3	4	2	5	2	3.1	3.2	2.2	4.33333	3.5	1
1	2	1	1	1	7	8	14	2	3	15	2	4	3	2	2	2	2	2	2	2	2	3	1	2	2	2.3	2	2.6	2	2	1
1	2	1	1	1	7	8	14	3	0	0	1	5	0	2	3	5	5	2	4	3	4	3	4	4	2	3	3.4	2.2	4	3.5	1
1	2	1	1	1	7	8	14	3	0	0	1	5	5	2	1	1	5	5	5	5	3	4	1	5	4	3.5	3.4	2.8	3.66667	5	1
1	2	1	1	1	7	8	14	2	1	5	2	5	2	1	4	1	5	5	3	2	5	2	3	5	1	3	3.2	2.8	3.66667	2.5	1
1	2	1	1	1	7	8	14	1	1	5	2	2	4	2	5	1	2	1	1	1	1	5	3	5	5	2.1	3.8	3	1.33333	1	1
1	2	1	1	1	7	8	14	2	0	0	1	4	0	2	1	5	5	5	3	1	3	3	3	2	3	2.7	2.8	1.6	5	2	1
1	2	1	1	1	7	8	14	2	0	0	3	5	0	2	3	5	5	3	4	4	4	3	1	2	2	3.4	2.4	2.6	4.33333	4	1
1	2	1	1	1	7	8	14	3	0	0	1	5	0	1	5	3	5	4	4	3	1	2	3	2	1	3.1	1.8	2.4	4	3.5	1
1	2	1	1	1	7	8	14		1	5	1	5	5	0	5	1	5	5	3	3	3	3	3	2	2	3.3	2.6	3.2	3.66667	3	1
1	2	1	1	1	7	8	14	3	0	0	2	5	3	0	1	5	3	5	3	2	4	3	1	2	3	2.9	2.6	2.2	4.33333	2.5	1
1	2	1	1	1	7	8	14	3	0	0	1	3	4	1	1	1	3	3	3	3	3	3	2	2	3	2.3	2.6	2	2.33333	3	1
1	2	1	1	1	7	8	14	3	0	0	1	5	0	1	5	1	5	5	5	4	5	4	2	3	3	3.2	3.4	2.4	3.66667	4.5	1
1	2	1	1	1	7	8	14		0	0	1	4	0	2	5	2	4	4	2	3	3	3	3	2	2	2.7	2.6	2.4	3.33333	2.5	1
1	2	1	1	1	7	8	14	3	2	10	1	4	3	1	5	1	5	4	2	5	5	5	1	5	5	3.1	4.2	2.8	3.33333	3.5	1
1	2	1	1	1	7	8	14		0	0	1	5	5	5	1	5	5	5	5	5	4	4	5	4	3	4.2	4	3.4	5	5	1
1	2	1	1	1	7	8	14	3	1	5	1	5	4	4	1	1	4	3	2	4	1	2	2	1	1	2.9	1.4	3	2.66667	3	1
1	2	1	1	1	7	8	14	3	0	0	5	5	0	1	5	1	5	1	5	5	3	5	5	2	3	3.3	3.6	3.2	2.33333	5	1
1	2	1	1	1	7	8	14	2	0	0	1	4	0	2	1	3	5	5	5	4	5	4	1	1	2	3	2.6	1.6	4.33333	4.5	1
1	2	1	1	1	7	8	14	2	1	5	1	5	1	0	5	1	5	2	3	2	2	3	3	2	4	2.5	2.8	2.4	2.66667	2.5	1
1	2	1	1	1	7	8	14				5	5	0	1	5	3	5	5	5	5	3	3	3	2	3	3.9	2.8	3.2	4.33333	5	1
1	2	1	1	1	7	8	14	3	0	0	3	3	1	1	5	1	5	4	3	2	3	5	1	3	3	2.8	3	2.6	3.33333	2.5	1
1	2	1	1	1	7	8	14	3	0	0	1	4	4	1	1	2	2	2	3	2	4	5	3	2	4	2.2	3.6	2.2	2	2.5	1
1	2	1	1	1	7	8	14		1	5	1	5	0	2	5	4	4	4	5	5	3	3	2	2	3	3.5	2.6	2.6	4	5	1
1	2	1	1	1	7	8	14	3	0	0	5		0	1	5	1	3	4	2	2	1	3	2	2	5		2.6		2.66667	2	1
1	2	1	1	1	7	8	14		1	5	1	2	1	1	5	1	4	5	3	4	2	2	2	1	2	2.7	1.8	2	3.33333	3.5	1
1	2	1	1	1	7	8	14		1	5	5	4	1	1	5	1	5	5	2	2	1	2	1	3	3	3.1	2	3.2	3.66667	2	1
1	2	1	1	1	7	8	14	2	0	0	1	5	0	4	1	2	1	2	3	2	4	4	3	2	2	2.1	3	2.2	1.66667	2.5	1
1	2	1	1	1	7	8	14	3	0	0	5	4	0	1	5	4	5	5	4	4	5	4	1	3	3	3.7	3.2	3	4.66667	4	1
1	2	1	1	1	7	8	14	3	0	0	5	4	0	3	5	4	5	5	4	4	2	2	1	1	2	3.9	1.6	3.4	4.66667	4	1
1	2	1	1	1	7	8	14	2	0	0	3	5	2	0	5	1	5	5	5	5	3	1	1	1	1	3.6	1.4	3	3.66667	5	1
1	2	1	1	1	7	8	14	3	0	0	1	5	0	1	1	1	5	3	3	3	2	4	1	1	2	2.3	2	1.6	3	3	1
1	2	1	1	1	7	8	14	3	0	0	5	4	3	1	5	4	4	3	3	4	3	3	3	2	2	3.6	2.6	3.6	3.66667	3.5	1
1	2	1	1	1	7	8	14	3	0	0	1	3	0	1	1	1	2	1	2	2	4	5	4	2	4	1.4	3.8	1.2	1.33333	2	1
1	2	1	1	1	7	8	14	2	1	5	1	4	1	1	1	1	2	3	2	2	3	2	1	1	4	1.8	2.2	1.6	2	2	1
1	2	1	1	1	7	8	14	3	2	10	5	3	4	2	5	5	5	5	4	5	1	1	2	4	3	4.3	2.2	3.8	5	4.5	1
1	2	1	1	1	7	8	14		0	0	1	5	0	0	4	5	5	5	2	1	2	5	5	5	5	2.8	4.4	2	5	1.5	1
1	2	1	1	1	7	8	14	3	0	0	1	4	0	2	1	1	4	4	5	3	5	4	1	5	5	2.5	4	1.6	3	4	1
1	2	1	1	1	7	8	14		1	5	1	4	2	2	2		2	2	2	3	4	5	2	2	2		3	2.2		2.5	1
1	2	1	1	1	7	8	14	3	0	0	3	5	5	3	1	2	5	1	5	5	5	5	3	1	1	3.5	3	3.4	2.66667	5	1
1	2	1	1	1	7	8	14	3	0	0	3	4	1	3	1	1	4	1	2	5	5	5	4	5	3	2.5	4.4	2.4	2	3.5	1
2	2	1	1	1	7	8	14		1	5	1	4	1	1	1	1	5	5	5	5	4	1	1	5	2	2.9	2.6	1.6	3.66667	5	1
2	2	1	1	1	7	8	14	2	1	5	5	2	1	1	5	1	3	2	5	1	2	2	2	2	3	2.6	2.2	2.8	2	3	1
2	2	1	1	1	7	8	14	3	0	0	1	4	0	3	1	3	5	3	1	1	5	4	2	5	4	2.2	4	1.8	3.66667	1	1
2	2	1	1	1	7	8	14	3	1	5	5	3	0	1	5	1	4	3	4	5	3	1	3	2	2	3.1	2.2	2.8	2.66667	4.5	1
2	2	1	1	1	7	8	14	3	1	5	5	4	3	4	5	5	1	3	4	3	1	3	2	1	1	3.7	1.6	4.2	3	3.5	1
2	2	1	1	1	7	8	14				1	3	0	1	1	1	3	2	2	3	3	3	4	2	3	1.7	3	1.2	2	2.5	1
2	2	1	1	1	7	8	14	2	1	5	1	3	1	1	3	1	5	5	4	2	3	1	2	3	3	2.6	2.4	1.8	3.66667	3	1
2	2	1	1	1	7	8	14	3	0	0	1	4	0	1	2	1	5	1	3	2	4	2	3	5	3	2	3.4	1.6	2.33333	2.5	1
2	2	1	1	1	7	8	14	2	1	5	1	3	1	0	1						4	2	3	5	2		3.2	1.2			1
2	2	1	1	1	7	8	14	3	0	0	1	3	0	3	1	3	4	5	2	3	4	3	5	4	4	2.5	4	1.6	4	2.5	1
2	2	1	1	1	7	8	14	3	0	0	5	4	0	1	4	1	5	5	3	3	3	1	1	4	2	3.1	2.2	2.8	3.66667	3	1
2	2	1	1	1	7	8	14		1	5	1	2	1	1	3	1	4	3	3	4	3	1	2	5	3	2.3	2.8	1.6	2.66667	3.5	1
2	2	1	1	1	7	8	14	2	0	0	2	3	0	2	5	2	5	3	5	3	3	1	2	2	2	3	2	2.4	3.33333	4	1
2	2	1	1	1	7	8	14	3	3	15	1	3	1	1	1	2	5	2	3	2	3	1	1	4	2	2.1	2.2	1.4	3	2.5	1
2	2	1	1	1	7	8	14	3	0	0	2	3	0	1	1	1	3	3	2	1	2	1	3	4	3	1.7	2.6	1.4	2.33333	1.5	1
2	2	1	1	1	7	8	14	3	0	0	1	3	0	1	1	1	5	2	4	4	2	1	1	2	2	2.2	1.6	1.2	2.66667	4	1
2	2	1	1	1	7	8	14	3	0	0	4	1	0	1	4	2	5	5	4	5	2	1	2	3	3	3.1	2.2	2	4	4.5	1
2	2	1	1	1	7	8	14	3	1	5	5	4	1	1	5	3	5	5	5	5	3	1	2	4	4	3.9	2.8	3.2	4.33333	5	1
2	2	1	1	1	7	8	14	2	2	10	1	5	3	3	1	3	5	5	5	5	3	2	3	2	3	3.6	2.6	2.6	4.33333	5	1
2	2	1	1	1	7	8	14	3	0	0	3	4	0	2	3	1	5	5	4	3	3	2	1	3	2	3	2.2	2.4	3.66667	3.5	1
2	2	1	1	1	7	8	14	3	0	0	5	4	0	2	5	1	5	5	4	4	3	3	3	1	3	3.5	2.6	3.2	3.66667	4	1
2	2	1	1	1	7	8	14	2	0	0	5	4	0	1	5	1	5	5	5	4	2	1	1	2	2	3.5	1.6	3	3.66667	4.5	1
2	2	1	1	1	7	8	14		0	0	1	4	0	2	5	1	4	4	3	2	2	1	2	2	2	2.6	1.8	2.4	3	2.5	1
2	2	1	1	1	7	8	14		0	0	1		0	1		2	3	2	4	5	3	1	3	4	3		2.8		2.33333	4.5	1
2	2	1	1	1	7	8	14		1	5	1	4	1	1	2	1	5	4	2	1	3	1	3	5	4	2.2	3.2	1.8	3.33333	1.5	1
2	2	1	1	1	7	8	14		1	5	1	4	2	2	1	1	5	5	4	2	1	1	1	2	1	2.7	1.2	2	3.66667	3	1
2	2	1	1	1	7	8	14		1	5	1	4	1	1	3	1	2	5	2	1	3	1	2	3	3	2.1	2.4	2	2.66667	1.5	1
1	2	2	1	1	7	8	14	4	0	0	1	4	0	1	1	2	5	5	2	1	2	5	5	3	3	2.2	3.6	1.4	4	1.5	1
1	2	2	1	1	7	8	14	5	0	0	1	5	0	0	1	5	5	5	5	4	4	1	1	4	3	3.1	2.6	1.4	5	4.5	1
1	2	2	1	1	7	8	14	3	0	0	1	3	2	0	1	1	1	1	2	2	3	5	5	2	5	1.4	4	1.4	1	2	1
1	2	2	1	1	7	8	14	3	0	0	1	4	0	1	1	1	2	4	4	3	5	3	2	4	3	2.1	3.4	1.4	2.33333	3.5	1
1	2	2	1	1	7	8	14	3	0	0	1	5	0	2	5	5	5	1	4	1	5	1	1	5	4	2.9	3.2	2.6	3.66667	2.5	1
1	2	2	1	1	7	8	14	3	0	0	4	5	4	2	4	1	5	4	5	5	2	2	2	2	1	3.9	1.8	3.8	3.33333	5	1
1	2	2	1	1	7	8	14	3	0	0	5	5	5	4	5	5	5	1	5	5	2	1	1	3	1	4.5	1.6	4.8	3.66667	5	1
1	2	2	1	1	7	8	14	3	0	0	3	5	0	0	1	1	3	3	2	2	4	1	2	2	4	2	2.6	1.8	2.33333	2	1
1	2	2	1	1	7	8	14	2	0	0	1	5	0	3	1	5	5	5	4	4	2	3	1	5	2	3.3	2.6	2	5	4	1
1	2	2	1	1	7	8	14	3	0	0	1	5	0	3	1	5	5	5	5	5	1	2	1	4	2	3.5	2	2	5	5	1
2	2	2	1	1	7	8	14	3	0	0	1	4	0	0	5	4	5	5	3	1	4	1	5	5	3	2.8	3.6	2	4.66667	2	1
2	2	2	1	1	7	8	14	3	0	0	1	4	0	0	3	3	5	4	3	1	2	1	1	5	3	2.4	2.4	1.6	4	2	1
2	2	2	1	1	7	8	14	2	0	0	1	3	1	1	3	1	5	4	4	2	2	1	5	5	5	2.5	3.6	1.8	3.33333	3	1
2	2	2	1	1	7	8	14	3	0	0	1	4	0	1	4	1	4	3	2	2	1	3	4	2	5	2.2	3	2	2.66667	2	1
2	2	2	1	1	7	8	14	3	0	0	1	3	0	1	5	1	5	5	2	2	5	5	1	1	5	2.5	3.4	2	3.66667	2	1
2	2	2	1	1	7	8	14	3	0	0	2	4	0	0	2	1	4	4	5	3	3	1	2	2	1	2.5	1.8	1.6	3	4	1
2	2	2	1	1	7	8	14	3	0	0	2	3	1	1	2	1	1	2	2	1	1	1	5	4	5	1.6	3.2	1.8	1.33333	1.5	1
2	2	2	1	1	7	8	14	3	0	0	5	3	0	1	5	3	5	5	4	4	2	2	1	5	2	3.5	2.4	2.8	4.33333	4	1
2	2	2	1	1	7	8	14	3	0	0	5	5	0	1	1	5	5	5	2	2	1	1	1	2	2	3.1	1.4	2.4	5	2	1
2	2	2	1	1	7	8	14	3	0	0	2	3	0	1	3	4	4	1	2	3	5	4	4	5	3	2.3	4.2	1.8	3	2.5	1
2	2	2	1	1	7	8	14	3	0	0	3	4	2	1	5	1		4	3	4	2	1	4	5	2		2.8	3		3.5	1
2	2	2	1	1	7	8	14	3	0	0	2	5	2	2	3	3	5	2	2	1	3	1	3	5	3	2.7	3	2.8	3.33333	1.5	1
1	1	1	2	1	8	5	11	2	1	5	1	3	1	1	2	4	5	4	2	3	5	2	1	1	3	2.6	2.4	1.6	4.33333	2.5	1
1	1	1	2	2	8	5	11	2	1	5	1	3	2	1	2	5	5	5	2	2	4	2	1	1	4	2.8	2.4	1.8	5	2	1
1	1	1	2	1	8	5	11	2	1	5	1	4	3	5	1	1	3	4	4	4	2	1	1	2	1	3	1.4	2.8	2.66667	4	1
1	1	1	2	2	8	5	11	2	1	5	1	4	5	5	1	1	5	4	4	3	2	2	1	2	2	3.3	1.8	3.2	3.33333	3.5	1
1	1	1	2	1	8	5	11	2	1	5	1	3	2	2	1	3	3	2	2	3	3	3	1	1	3	2.2	2.2	1.8	2.66667	2.5	1
1	1	1	2	2	8	5	11	2	2	10	4	5	3	2	4	1	2	3	4	2	4	5	2	3	4	3	3.6	3.6	2	3	1
1	1	1	2	1	8	5	11	2	1	5	5	3	5	1	5	4	5	5	3	5	2	4	1	3	2	4.1	2.4	3.8	4.66667	4	1
1	1	1	2	2	8	5	11	2	1	5	4	3	5	2	4	3	5	3	4	2	2	3	1	5	1	3.5	2.4	3.6	3.66667	3	1
1	1	1	2	1	8	5	11	2	1	5	5	3	3	2	5	1	4	3	3	3	4	4	1	1	3	3.2	2.6	3.6	2.66667	3	1
1	1	1	2	2	8	5	11	2	3	15	5	2	5	2	5	2	3	3	3	3	3	4	2	2	4	3.3	3	3.8	2.66667	3	1
1	1	1	2	1	8	5	11	2	2	10	1	4	3	2	5	5	5	4	5	4	4	3	3	2	2	3.8	2.8	3	4.66667	4.5	1
1	1	1	2	2	8	5	11	2	1	5	2	5	4	3	2	5	5	5	5	4	2	4	5	2	2	4	3	3.2	5	4.5	1
1	1	1	2	1	8	5	11	2	1	5	1	4	4	2	5	5	3	4	2	2	2	3	1	1	2	3.2	1.8	3.2	4	2	1
1	1	1	2	2	8	5	11	2	1	5	1	3	3	1	5	5	4	3	5	3	2	3	1	1	3	3.3	2	2.6	4	4	1
1	1	1	2	1	8	5	11	2	1	5	5	2	0	1	5	5	3	3	5	2	1	1	2	1	1	3.1	1.2	2.6	3.66667	3.5	1
1	1	1	2	2	8	5	11	2	3	15	1	4	2	4	1	4	4	4	5	5	2	1	2	1	1	3.4	1.4	2.4	4	5	1
1	1	1	2	1	8	5	11	2	1	5	2	4	5	5	1	3	5	5	2	2	3	5	2	1	4	3.4	3	3.4	4.33333	2	1
1	1	1	2	2	8	5	11	2	3	15	1	3	3	3	4	3	5	5	5	5	5	5	4	1	4	3.7	3.8	2.8	4.33333	5	1
1	1	1	2	1	8	5	11	2	3	15	1	5	5	2	5	5	5	5	3	3	2	1	2	1	2	3.9	1.6	3.6	5	3	1
2	1	1	1	1	8	5	11	2	1	5	1	4	3	0	3	4	5	5	3	3	4	2	4	2	2	3.1	2.8	2.2	4.66667	3	1
2	1	1	1	2	8	5	11	2	2	10	5	5	5	1	5	1	3	1	4	2	4	1	1	1	3	3.2	2	4.2	1.66667	3	1
2	1	1	1	1	8	5	11	1	1	5	1	1	5	0	1	3	3	3	2	2	2	2	1	1	2	2.1	1.6	1.6	3	2	1
2	1	1	2	1	8	5	11	2	1	5	5	5	4	5	5	1	5	5	4	3	2	1	1	2	2	4.2	1.6	4.8	3.66667	3.5	1
2	1	1	2	2	8	5	11	2	1	5	5	4	4	3	5	5	5	5	5	5	2	1	1	2	2	4.6	1.6	4.2	5	5	1
2	1	1	2	1	8	5	11	1	1	5	1	2	5	0	1	5	3	2	4	3	5	1	1	2	3	2.6	2.4	1.8	3.33333	3.5	1
2	1	1	2	2	8	5	11	2	1	5	1	2	5	3	1	3	2	2	5	5	5	2	1	1	3	2.9	2.4	2.4	2.33333	5	1
2	1	1	2	1	8	5	11	2	1	5	1	5	5	2	3	1	5	1	2	2	3	2	1	1	2	2.7	1.8	3.2	2.33333	2	1
2	1	1	2	2	8	5	11	2	2	10	4	5	2	1	4	1	1	2	3	3	2	2	1	1	2	2.6	1.6	3.2	1.33333	3	1
2	1	1	2	1	8	5	11	2	1	5	5	5	4	3	5	1	3	5	4	3	3	2	1	3	3	3.8	2.4	4.4	3	3.5	1
2	1	1	2	2	8	5	11	2	1	5	5	5	3	5	5	1	5	5	4	3	3	2	1	1	5	4.1	2.4	4.6	3.66667	3.5	1
2	1	1	2	1	8	5	11	2	3	15	1	3	3	3	1	5	5	5	4	5	2	1	1	1	1	3.5	1.2	2.2	5	4.5	1
2	1	1	2	2	8	5	11	2	4	20	5	4	4	2	1	5	5	5	5	5	2	1	1	1	2	4.1	1.4	3.2	5	5	1
2	1	1	1	2	8	5	11	2	1	5	1	5	3	0	2	3	5	4	3	3	3	1	3	2	1	2.9	2	2.2	4	3	1
2	1	1	2	1	8	5	11	2	1	5	4	3	5	2	4	5	5	5	4	4	1	1	2	2	1	4.1	1.4	3.6	5	4	1
2	1	1	2	2	8	5	11	2	4	20	5	5	5	4	5	5	5	5	5	5	1	1	1	1	1	4.9	1	4.8	5	5	1
2	1	1	2	1	8	5	11	2	1	5	1	5	4	2	3	2	2	2	2	2	2	1	1	2	4	2.5	2	3	2	2	1
2	1	1	2	2	8	5	11	2	1	5	1	5	5	2	1	1	1	2	5	5	1	2	1	1	2	2.8	1.4	2.8	1.33333	5	1
2	1	1	2	1	8	5	11	2	3	15	1	5	2	2	4	5	5	5	3	3	4	2	1	4	2	3.5	2.6	2.8	5	3	1
2	1	1	2	2	8	5	11	2	3	15	2	4	2	2	2	5	5	5	3	3	3	4	2	3	3	3.3	3	2.4	5	3	1
2	1	1	1	2	8	5	11	2	1	5	1	4	4	3	1	1	3	1	1	2	3	1	2	2	2	2.1	2	2.6	1.66667	1.5	1
2	1	1	2	1	8	5	11	2	1	5	1	2	5	2	1	2	2	3	2	2	3	3	4	3	2	2.2	3	2.2	2.33333	2	1
2	1	1	2	2	8	5	11	2	4	20	4	4	4	2	4	5	5	4	5	3	3	3	4	2	3	4	3	3.6	4.66667	4	1
2	1	1	1	1	8	5	11	2	3	15	1	5	2	2	1	4	3	1	5	3	2	2	1	1	1	2.7	1.4	2.2	2.66667	4	1
2	1	1	1	2	8	5	11	2	1	5	1	5	4	5	1	5	5	5	5	5	1	1	1	1	1	4.1	1	3.2	5	5	1
2	1	1	2	2	8	5	11	2	1	5	4	5	4	2	3	5	4	5	3	3	2	1	1	1	2	3.8	1.4	3.6	4.66667	3	1
2	1	1	1	2	8	5	11	2	1		5	5	4	2	5	3	4	2	4	4	3	1	1	2	2	3.8	1.8	4.2	3	4	1
2	1	1	2	1	8	5	11	2	1	5	5	4	3	2	5	3	4	4	5	4	3	1	1	2	3	3.9	2	3.8	3.66667	4.5	1
2	1	1	2	2	8	5	11	2	1	5	5	5	4	2	5	3	4	2	4	4	3	1	1	2	2	3.8	1.8	4.2	3	4	1
1	1	2	1	1	8	5	11	2	1	5	3	2	0	2	1	5	1	1	3	3	2	4	3	3	5	2.1	3.4	1.6	2.33333	3	1
1	1	2	2	1	8	5	11	2	1	5	1	4	4	4	1	1	1	2	2	2	2	3	3	1	4	2.2	2.6	2.8	1.33333	2	1
1	1	2	2	2	8	5	11	2	1	5	1	3	1	2	1	1	1	1	2	2	3	5	3	1	4	1.5	3.2	1.6	1	2	1
1	1	2	2	1	8	5	11	2	1	5	1	5	5	3	1	4	5	3	5	5	3	1	1	3	1	3.7	1.8	3	4	5	1
1	1	2	2	2	8	5	11	2	1	5	5	5	3	5	1	5	5	5	5	5	1	1	2	2	1	4.4	1.4	3.8	5	5	1
1	1	2	2	1	8	5	11	2	1	5	1	5	3	1	1	1	5	5	2	2	3	1	1	1	4	2.6	2	2.2	3.66667	2	1
1	1	2	2	2	8	5	11	2	1	5	1	4	5	1	1	5	2	3	3	3	3	1	1	2	3	2.8	2	2.4	3.33333	3	1
1	1	2	2	1	8	5	11	2	1	5	1	5	4	2	1	1	1	1	1	1	4	1	3	1	2	1.8	2.2	2.6	1	1	1
1	1	2	2	2	8	5	11	2	4	20	1	2	3	2	1	1	1	3	1	1	3	2	3	1	3	1.6	2.4	1.8	1.66667	1	1
1	1	2	2	1	8	5	11	2	1	5	1	4	5	3	1	1	5	4	5	3	4	4	2	1	3	3.2	2.8	2.8	3.33333	4	1
1	1	2	2	2	8	5	11	2	1	5	1	4	5	3	1	3	3	2	5	3	4	3	2	1	3	3	2.6	2.8	2.66667	4	1
1	1	2	2	1	8	5	11	2	1	5	1	4	4	5	1	2	3	1	1	1	2	3	1	1	5	2.3	2.4	3	2	1	1
1	1	2	2	2	8	5	11	2	1	5	1	5	4	3	1	1	5	4	1	1	2	4	1	1	2	2.6	2	2.8	3.33333	1	1
1	1	2	2	1	8	5	11	2	1	5	5	5	4	0	5	5	4	4	5	4	3	2	2	1	2	4.1	2	3.8	4.33333	4.5	1
1	1	2	2	2	8	5	11	2	1	5	5	4	5	0	5	4	4	5	5	4	4	3	2	2	2	4.1	2.6	3.8	4.33333	4.5	1
1	1	2	2	1	8	5	11	2	1	5	5	5	1	1	5	3	3	3	3	2	5	1	1	2	2	3.1	2.2	3.4	3	2.5	1
1	1	2	2	2	8	5	11	2	1	5	5	5	5	1	5	3	3	4	3	3	3	1	1	1	1	3.7	1.4	4.2	3.33333	3	1
2	1	2	2	1	8	5	11	2	1	5	5	5	4	4	5	4	4	4	3	4	3	1	1	1	2	4.2	1.6	4.6	4	3.5	1
2	1	2	2	2	8	5	11	2	1	5	5	3	3	2	5	5	4	3	4	4	3	1	4	1	2	3.8	2.2	3.6	4	4	1
2	1	2	1	1	8	5	11	2	1	5	5	4	5	4	4	4	1	1	4	3	5	1	2	5	5	3.5	3.6	4.4	2	3.5	1
2	1	2	2	1	8	5	11	2	1	5	5	5	5	2	5	5	1	5	4	5	5	1	5	1	3	4.2	3	4.4	3.66667	4.5	1
2	1	2	2	2	8	5	11	2	4	20	3	5	5	0	5	5	3	5	5	5	5	5	5	5	5	4.1	5	3.6	4.33333	5	1
2	1	2	2	1	8	5	11	2	1	5	5	4	5	4	5	3	4	2	3	3	5	1	1	4	4	3.8	3	4.6	3	3	1
2	1	2	2	2	8	5	11	2	1	5	2	4	2	4	4	3	3	2	2	2	3	4	5	2	2	2.8	3.2	3.2	2.66667	2	1
2	1	2	2	1	8	5	11	2	1	5	4	2	5	5	5	3	5	4	4	3	1	2	3	3	2	4	2.2	4.2	4	3.5	1
2	1	2	2	2	8	5	11	2	1	5	4	3	5	3	4	5	5	5	4	3	2	1	2	1	2	4.1	1.6	3.8	5	3.5	1
2	1	2	2	1	8	5	11	2	1	5	5	4	5	4	5	5	4	4	3	5	4	3	2	1	4	4.4	2.8	4.6	4.33333	4	1
2	1	2	2	2	8	5	11	2	1	5	5	4	4	1	5	5	4	4	2	2	4	1	1	1	4	3.6	2.2	3.8	4.33333	2	1
2	1	2	2	1	8	5	11	2	1	5	1	2	5	1	1	5	5	4	5	5	5	2	5	1	4	3.4	3.4	2	4.66667	5	1
2	1	2	2	2	8	5	11	2	1	5	1	5	5	2	1	1	5	5	5	5	3	2	2	1	2	3.5	2	2.8	3.66667	5	1
2	1	2	2	1	8	5	11	2	1	5	1	3	5	2	1	5	5	5	3	3	3	4	2	3	2	3.3	2.8	2.4	5	3	1
2	1	2	2	2	8	5	11	2	1	5	1	4	5	5	1	4	5	5	5	4	2	1	2	2	2	3.9	1.8	3.2	4.66667	4.5	1
2	1	2	2	1	8	5	11	2	1	5	5	5	1	1	5	1	1	1	4	2	3	2	2	2	3	2.6	2.4	3.4	1	3	1
2	1	2	2	2	8	5	11	2	1	5	5	5	5	2	5	1	2	2	2	3	3	4	1	3	3	3.2	2.8	4.4	1.66667	2.5	1
2	1	2	2	1	8	5	11	2	1	5	5	4	4	2	3	5	5	3	3	2	1	3	1	1	2	3.6	1.6	3.6	4.33333	2.5	1
2	1	2	2	2	8	5	11	2	1	5	1	5	5	1	1	5	5	2	5	5	1	2	1	1	2	3.5	1.4	2.6	4	5	1
2	1	2	2	1	8	5	11	2	1	5	1	4	2	1	1	1	3	3	3	2	2	4	1	3	3	2.1	2.6	1.8	2.33333	2.5	1
2	1	2	2	2	8	5	11	2	1	5	1	3	3	1	1	2	4		3	3	2	3	1	3	4		2.6	1.8		3	1
2	1	2	2	1	8	5	11	2	1	5	1	5	2	3	1	5	5	4	4	3	3	1	1	1	2	3.3	1.6	2.4	4.66667	3.5	1
2	1	2	2	2	8	5	11	2	1	5	3	5	0	5	3	4	3	4	5	4	1	1	1	1	2	3.6	1.2	3.2	3.66667	4.5	1
2	1	2	2	1	8	5	11	2	1	5	1	4	1	3	3	3	5	5	2	2	1	4	1	4	2	2.9	2.4	2.4	4.33333	2	1
2	1	2	2	2	8	5	11	2	1	5	1	3	3	2	1	4	5	3	4	3	1	3	1	5	3	2.9	2.6	2	4	3.5	1
2	1	2	1	1	8	5	11	1	1	5	5	5	5	5	5	4	3	5	3	3	3	2	4	5	2	4.3	3.2	5	4	3	1
2	1	2	2	1	8	5	11	2	1	5	2	5	4	2	3	3	2	1	4	4	4	1	3	1	2	3	2.2	3.2	2	4	1
2	1	2	2	2	8	5	11	2	1	5	5	2	5	5	4	5	4	5	2	2	2	3	5	1	5	3.9	3.2	4.2	4.66667	2	1
2	1	2	1	1	8	5	11	2	1	5	5	5	5	4	5	5	5	5	2	3	2	5	5	5	1	4.4	3.6	4.8	5	2.5	1
2	1	2	1	1	8	5	11	2	1	5	5	5	3	1	5	5	3	5	5	2	3	1	1	2	3	3.9	2	3.8	4.33333	3.5	1
2	1	2	1	2	8	5	11	2	1	5	5	4	5	5	5	3	1	3	5	4	3	1	1	3	1	4	1.8	4.8	2.33333	4.5	1
1	1	2	12	1	9	3	9	0	0	0	1	0	1	2	4	5	1	2	3	4	5	1	2	3	4	2.3	3	1.6	2.66667	3.5	1
1	1	2	12	3	9	5	11	3	1	5	5	4	5	3	5	1	5	5	5	4	4	1	1	1	1	4.2	1.6	4.4	3.66667	4.5	1
1	1	2	12	6	9	5	11	2	1	5	2	5	4	1	3	1	5	3	3	3	2	1	1	1	3	3	1.6	3	3	3	1
1	1	2	2	1	9	5	11	3	1	5	2	3	5	0	2	4	5	5	4	4	5	5	5	2	4	3.4	4.2	2.4	4.66667	4	1
1	1	2	2	2	9	5	11	2	1	5	2	4	5	1	2	3	5	5	5	5	4	5	5	1	4	3.7	3.8	2.8	4.33333	5	1
1	1	2	1	1	9	5	11	3	1	5	4	4	4	2	1	3	5	2	5	3	3	1	4	1	2	3.3	2.2	3	3.33333	4	1
1	1	2	2	1	9	5	11	3	1	5	5	2	4	1	5	2	4	3	3	2	1	2	1	2	2	3.1	1.6	3.4	3	2.5	1
1	1	2	2	2	9	5	11	3	1	5	5	3	4	0	5	3	5	4	3	4	1	1	2	2	1	3.6	1.4	3.4	4	3.5	1
1	1	2	2	1	9	5	11	3	1	5	3	5	5	1	4	1	5	5	4	5	3	3	1	1	3	3.8	2.2	3.6	3.66667	4.5	1
1	1	2	2	2	9	5	11	3	1	5	3	4	5	1	5	1	3	4	4	3	2	3	1	1	3	3.3	2	3.6	2.66667	3.5	1
1	1	2	2	1	9	5	11	3	1	5	2	3	5	2	2	3	2	2	5	4	3	5	3	1	4	3	3.2	2.8	2.33333	4.5	1
1	1	2	2	2	9	5	11	3	1	5	1	4	3	2	1	1	3	2	3	3	3	3	2	1	1	2.3	2	2.2	2	3	1
1	1	2	2	1	9	5	11	3	1	5	5	5	4	3	5	3	5	3	4	4	3	2	2	1	2	4.1	2	4.4	3.66667	4	1
1	1	2	2	2	9	5	11	3	1	5	5	5	4	2	5	5	5	5	4	3	3	1	2	1	2	4.3	1.8	4.2	5	3.5	1
1	1	2	2	1	9	5	11	3	2	10	1	4	3	2	1	3	2	4	4	3	1	2	2	1	2	2.7	1.6	2.2	3	3.5	1
1	1	2	2	2	9	5	11	2	2	10	3	2	1	3	3	5	3	3	3	5	1	2	1	2	2	3.1	1.6	2.4	3.66667	4	1
1	1	2	2	1	9	5	11	2	1	5	5	3	5	2	5	2	5	5	2	3	2	2	1	2	3	3.7	2	4	4	2.5	1
1	1	2	2	2	9	5	11	3	1	5	5	4	5	2	5	2	5	5	5	4	2	1	2	1	3	4.2	1.8	4.2	4	4.5	1
1	1	2	1	1	9	5	11	3	1	5	5	5	5	2	5	5	5	5	5	4	3	1	2	2	2	4.6	2	4.4	5	4.5	1
1	1	2	2	1	9	5	11	2	1	5	3	5	5	3	3	3	5	5	5	3	1	4	1	1	3	4	2	3.8	4.33333	4	1
1	1	2	2	2	9	5	11	3	1	5	2	5	5	4	2	5	5	5	4	4	3	4	4	5	2	4.1	3.6	3.6	5	4	1
1	1	2	1	1	9	5	11	3	2	10	5	5	5	3	5	1	5	4	5	5	2	1	1	1	1	4.3	1.2	4.6	3.33333	5	1
1	1	2	2	1	9	5	11	3	1	5	5	4	5	1	5	1	5	5	4	4	3	4	4	3	3	3.9	3.4	4	3.66667	4	1
1	1	2	2	2	9	5	11	3	1	5	5	5	5	1	5	2	4	4	4	4	3	2	4	2	4	3.9	3	4.2	3.33333	4	1
1	1	2	2	1	9	5	11	3	1	5	3	4	5	1	2	1	3	5	5	5	3	1	3	3	3	3.4	2.6	3	3	5	1
1	1	2	2	2	9	5	11	3	1	5	1	4	5	1	5	3	5	4	3	3	2	1	4	3	1	3.4	2.2	3.2	4	3	1
1	1	2	2	1	9	5	11	3	1	5	4	5	5	1	4	1	5	5	5	5	2	1	1	2	2	4	1.6	3.8	3.66667	5	1
1	1	2	2	2	9	5	11	3	1	5	3	5	5	1	4	5	5	5	5	5	2	1	1	1	2	4.3	1.4	3.6	5	5	1
1	1	2	1	1	9	5	11	3	1	5	1	5	5	1	1	1	5	4	3	4	4	2	1	1	3	3	2.2	2.6	3.33333	3.5	1
1	1	2	2	1	9	5	11	3	1	5	5	0	5	5	1	1	1	1	1	3	1	1	5	3	2	2.3	2.4	3.2	1	2	1
1	1	2	2	1	9	5	11	2	1	5	5	4	5	0	5	4	5	5	5	4	2	2	2	1	3	4.2	2	3.8	4.66667	4.5	1
1	1	2	2	2	9	5	11	2	1	5	4	4	5	1	4	3	4	5	3	2	1	4	1	2	3	3.5	2.2	3.6	4	2.5	1
1	1	2	1	1	9	5	11	3	1	5	4	4	5	1	1	2	2	5	4	3	1	2	2	1	3	3.1	1.8	3	3	3.5	1
1	1	2	2	1	9	5	11	2	1	5	5	3	5	1	3	4	5	5	3	3	3	1	3	2	3	3.7	2.4	3.4	4.66667	3	1
1	1	2	2	2	9	5	11	2	2	10	4	5	5	5	4	5	5	4	4	4	3	2	2	2	2	4.5	2.2	4.6	4.66667	4	1
1	1	2	1	1	9	5	11	3	1	5	2	5	5	1	1	2	5	5	4	3	3	2	1	1	2	3.3	1.8	2.8	4	3.5	1
1	1	2	2	1	9	5	11	2	1	5	5	5	5	1	5	1	5	5	5	5	2	2	1	1	2	4.2	1.6	4.2	3.66667	5	1
1	1	2	2	2	9	5	11	3	1	5	5	4	5	2	5	5	5	5	5	5	2	1	1	1	2	4.6	1.4	4.2	5	5	1
1	1	2	2	1	9	5	11	3	1	5	5	5	5	1	5	5	4	5	4	3	3	3	1	2	2	4.2	2.2	4.2	4.66667	3.5	1
1	1	2	2	2	9	5	11	3	1	5	5	5	5	2	5	5	5	5	5	5	2	1	1	2	2	4.7	1.6	4.4	5	5	1
1	1	2	2	1	9	5	11	3	1	5	5	4	5	0	5	1	5	5	4	5	1	2	2	2	2	3.9	1.8	3.8	3.66667	4.5	1
1	1	2	2	2	9	5	11	3	1	5	5	5	5	1	5	1	5	5	5	4	2	2	1	1	2	4.1	1.6	4.2	3.66667	4.5	1
1	1	2	2	1	9	5	11	3	1	5	5	4	4	1	5	1	5	5	5	4	2	2	2	1	3	3.9	2	3.8	3.66667	4.5	1
1	1	2	2	2	9	5	11	2	1	5	4	5	4	1	4	2	5	4	4	4	3	2	2	1	2	3.7	2	3.6	3.66667	4	1
1	1	2	1	1	9	5	11	2	1	5	2	5	3	1	2	1	1	2	4	2	2	3	3	1	3	2.3	2.4	2.6	1.33333	3	1
1	1	2	1	1	9	5	11	2	2	10	1	5	5	1	1	2	5	3	2	4	3	2	2	1	1	2.9	1.8	2.6	3.33333	3	1
1	1	2	2	1	9	5	11	3	1	5	1	4	4	1	1	1	5	3	3	4	3	3	2	2	4	2.7	2.8	2.2	3	3.5	1
1	1	2	2	2	9	5	11	3	1	5	1	3	5	2	1	1	5	1	3	3	3	3	2	1	3	2.5	2.4	2.4	2.33333	3	1
1	1	2	2	1	9	5	11	2	1	5	1	4	5	4	1	1	5	5	5	1	3	1	1	1	3	3.2	1.8	3	3.66667	3	1
1	1	2	2	2	9	5	11	2	1	5	1	4	4	1	1	1	5	5	5	5	3	2	1	1	3	3.2	2	2.2	3.66667	5	1
1	1	2	2	1	9	5	11	2	1	5	5	3	5	1	1	1	5	5	5	5	3	3	2	1	1	3.6	2	3	3.66667	5	1
1	1	2	2	2	9	5	11	3	1	5	5	0	5	2	5	1	5	5	5	4	1	1	1	1	2	3.7	1.2	3.4	3.66667	4.5	1
1	1	2	3	1	9	5	11	2	1	5	1	4	4	1	1	2	4	3	3	2	2	2	2	1	3	2.5	2	2.2	3	2.5	1
1	1	2	3	2	9	5	11	2	1	5	3	5	5	0	4	1	5	5	5	4	3	1	1	1	4	3.7	2	3.4	3.66667	4.5	1
1	1	2	3	3	9	5	11	3	1	5	2	5	5	1	2	1	5	5	4	5	3	2	1	1	4	3.5	2.2	3	3.66667	4.5	1
1	1	2	1	1	9	5	11	4	1	5	5	5	5	1	5	5	5	5	4	4	2	1	2	1	2	4.4	1.6	4.2	5	4	1
1	1	2	1	1	9	5	11	3	1	5	1	5	5	1	5	1	4	5	2	2	2	2	2	1	1	3.1	1.6	3.4	3.33333	2	1
1	1	2	1	1	9	5	11	3	1	5	2	5	5	1	2	5	5	4	5	5	2	2	1	2	2	3.9	1.8	3	4.66667	5	1
1	1	2	1	1	9	5	11	3	1	5	1	5	5	1	4	1	5	5	5	5	3	1	1	1	1	3.7	1.4	3.2	3.66667	5	1
1	1	2	1	1	9	5	11	2	1	5	1	2	5	2	1	2	5	5	5	3	2	5	1	5	3	3.1	3.2	2.2	4	4	1
1	1	2	1	1	9	5	11	3	1	5	3	5	3	1	2	2	4	4	2	2	3	2	2	1	2	2.8	2	2.8	3.33333	2	1
1	1	2	1	1	9	5	11	3	1	5	5	0	5	3	5	1	5	1	5	5	2	5	3	1	3	3.5	2.8	3.6	2.33333	5	1
1	1	2	1	1	9	5	11	3	1	5	1	4	5	1	1	1	5	5	3	4	2	1	1	1	3	3	1.6	2.4	3.66667	3.5	1
1	1	2	1	1	9	5	11	2	1	5	1	4	5	1	3	1	3	2	4	2	2	3	2	1	2	2.6	2	2.8	2	3	1
1	1	2	1	1	9	5	11	2	1	5	1	5	4	1	1	3	4	2	4	3	2	2	2	1	2	2.8	1.8	2.4	3	3.5	1
1	1	2	1	1	9	5	11	3	1	5	4	5	5	2	4	1	3	4	5	5	2	1	1	1	3	3.8	1.6	4	2.66667	5	1
1	1	2	1	1	9	5	11	2	1	5	4	2	2	2	5	1	2	3	3	1	3	5	5	2	5	2.5	4	3	2	2	1
2	1	2	12	2	9	5	11	2	1	5	2	5	1	3	5	1	3	5	4	4	1	1	2	4	3	3.3	2.2	3.2	3	4	1
2	1	2	12	4	9	5	11	2	2	10	3	1	1	1	4	4	3	4	5	5	5	5	4	5	5	3.1	4.8	2	3.66667	5	1
2	1	2	12	7	9	5	11	2	1	5	5	4	5	3	5	4	4	5	4	5	1	1	1	1	2	4.4	1.2	4.4	4.33333	4.5	1
2	1	2	2	1	9	5	11	3	1	5	2	4	4	1	1	5	5	5	4	3	3	2	3	3	2	3.4	2.6	2.4	5	3.5	1
2	1	2	2	2	9	5	11	3	1	5	1	5	5	1	1	4	3	5	3	3	3	2	2	2	2	3.1	2.2	2.6	4	3	1
2	1	2	2	1	9	5	11	2	1	5	2	4	3	0	2	1	4	3	2	4	3	1	2	1	2	2.5	1.8	2.2	2.66667	3	1
2	1	2	2	2	9	5	11	2	0	0	3	5	3	1	3	1	4	4	2	1	3	2	1	2	2	2.7	2	3	3	1.5	1
2	1	2	1	1	9	5	11	4	1	5	5	4	4	1	5	3	5	4	4	3	3	1	3	3	2	3.8	2.4	3.8	4	3.5	1
2	1	2	2	1	9	5	11	3	1	5	5	5	4	1	5	5	5	5	5	4	1	1	2	1	1	4.4	1.2	4	5	4.5	1
2	1	2	2	2	9	5	11	3	1	5	5	5	3	1	5	5	5	5	2	2	2	1	1	1	2	3.8	1.4	3.8	5	2	1
2	1	2	2	1	9	5	11	3	1	5	1	2	2	1	1	2	1	2	2	1	2	1	2	3	2	1.5	2	1.4	1.66667	1.5	1
2	1	2	2	2	9	5	11	3	1	5	1	5	2	1	1	1	2	2	1	4	3	1	1	4	2	2	2.2	2	1.66667	2.5	1
2	1	2	2	1	9	5	11	3	1	5	5	4	4	2	5	5	5	5	4	4	3	2	1	1	2	4.3	1.8	4	5	4	1
2	1	2	2	2	9	5	11	3	1	5	5	5	4	1	5	5	4	5	4	4	3	2	2	1	3	4.2	2.2	4	4.66667	4	1
2	1	2	2	1	9	5	11	3	1	5	1	4	4	4	1	5	4	4	3	3	3	1	2	1	2	3.3	1.8	2.8	4.33333	3	1
2	1	2	2	2	9	5	11	3	1	5	1	4	5	4	1	1	5	5	2	2	2	1	1	1	4	3	1.8	3	3.66667	2	1
2	1	2	2	1	9	5	11	3	1	5	4	5	2	2	1	1	5	3	2	3	2	1	2	1	2	2.8	1.6	2.8	3	2.5	1
2	1	2	2	2	9	5	11	3	1	5	3	5	2	1	1	1	5	5	5	5	2	2	1	1	3	3.3	1.8	2.4	3.66667	5	1
2	1	2	2	1	9	5	11	3	1	5	1	3	2	3	5	3	3	2	2	2	2	3	1	4	3	2.6	2.6	2.8	2.66667	2	1
2	1	2	2	2	9	5	11	3	1	5	3	3	3	2	1	5	5	5	2	2	2	3	1	3	3	3.1	2.4	2.4	5	2	1
2	1	2	2	2	9	5	11	3	1	5	5	5	5	1	5	1	1	1	1	2	2	1	4	2	4	2.7	2.6	4.2	1	1.5	1
2	1	2	1	1	9	5	11	3	1	5	1	5	4	2	1	1	5	5	4	4	3	1	2	1	3	3.2	2	2.6	3.66667	4	1
2	1	2	1	1	9	5	11	3	1	5	5	5	5	1	5	2	2	2	2	1	2	1	4	1	4	3	2.4	4.2	2	1.5	1
2	1	2	1	1	9	5	11	3	1	5	5	4	3	1	5	2	4	5	4	2	3	1	1	2	3	3.5	2	3.6	3.66667	3	1
2	1	2	1	1	9	5	11	3	1	5	5	3	5	4	5	5	5	2	4	4	2	1	1	1	2	4.2	1.4	4.4	4	4	1
2	1	2	2	1	9	5	11	3	1	5	2	4	5	1	1	1	5	5	5	5	1	1	2	3	2	3.4	1.8	2.6	3.66667	5	1
2	1	2	2	2	9	5	11	3	1	5	3	3	5	1	5	5	5	5	4	3	3	3	3	3	3	3.9	3	3.4	5	3.5	1
2	1	2	2	1	9	5	11	3	1	5	5	3	5	1	5	1	5	5	4	3	5	2	2	3	1	3.7	2.6	3.8	3.66667	3.5	1
2	1	2	2	2	9	5	11	3	1	5	5	4	5	0	5	1	5	5	4	4	5	3	1	2	1	3.8	2.4	3.8	3.66667	4	1
2	1	2	2	1	9	5	11	3	1	5	5	5	5	3	5	1	5	5	5	4	3	2	1	2	2	4.3	2	4.6	3.66667	4.5	1
2	1	2	2	2	9	5	11	3	1	5	5	5	5	3	5	2	5	5	4	5	3	2	1	2	2	4.4	2	4.6	4	4.5	1
2	1	2	1	1	9	5	11	3	1	5	4	5	5	3	4	2	5	4	5	5	3	2	2	1	2	4.2	2	4.2	3.66667	5	1
2	1	2	3	1	9	5	11	2	1	5	1	3	5	2	3	1	5	5	3	2	1	1	2	1	3	3	1.6	2.8	3.66667	2.5	1
2	1	2	3	2	9	5	11	2	1	5	3	4	5	2	3	5	5	5	4	5	1	1	1	1	2	4.1	1.2	3.4	5	4.5	1
2	1	2	3	3	9	5	11	2	1	5	2	4	5	2	2	2	5	5	5	5	1	1	1	1	1	3.7	1	3	4	5	1
2	1	2	1	1	9	5	11	3	1	5	5	4	3	2	5	1	4	4	5	3	3	2	2	2	3	3.6	2.4	3.8	3	4	1
2	1	2	1	1	9	5	11	3	1	5	4	2	3	2	4	1	4	2	2	3	4	3	2	3	3	2.7	3	3	2.33333	2.5	1
2	1	2	2	1	9	5	11	2	1	5	2	4	4	1	1	3	2	4	2	3	2	3	2	2	3	2.6	2.4	2.4	3	2.5	1
2	1	2	2	2	9	5	11	3	1	5	1	4	5	3	1	1	4	2	3	2	3	2	1	1	2	2.6	1.8	2.8	2.33333	2.5	1
2	1	2	1	1	9	5	11	3	1	5	1	4	4	1	1	4	4	4	2	2	2	2	1	2	2	2.7	1.8	2.2	4	2	1
2	1	2	1	1	9	5	11	3	1	5	5	0	4	1	3	4	4	3	3	2	2	1	1	1	2	2.9	1.4	2.6	3.66667	2.5	1
2	1	2	1	1	9	5	11	3	1	5	5	3	4	2	5	3	4	5	5	4	2	2	2	2	3	4	2.2	3.8	4	4.5	1
2	1	2	1	1	9	5	11	3	1	5	3	4	5	1	5	2	5	5	4	4	3	2	2	2	1	3.8	2	3.6	4	4	1
2	1	2	1	1	9	5	11	2	1	5	3	3	3	1	3	1	4	3	4	3	2	2	1	2	3	2.8	2	2.6	2.66667	3.5	1
2	1	2	1	1	9	5	11	3	1	5	5	4	5	2	5	4	5		4	3	2	1	2	1	2		1.6	4.2		3.5	1
2	1	2	1	1	9	5	11	3	1	5	5	3	5	1	5	4	5	3	4	5	2	2	2	2	1	4	1.8	3.8	4	4.5	1
2	1	2	1	1	9	5	11	3	1	5	3	5	4	1	1	1	4	3	3	1	2	2	3	5	4	2.6	3.2	2.8	2.66667	2	1
2	1	2	1	1	9	5	11	3	1	5	2	5	5	1	1	5	5	2	4	2	3	2	2	2	2	3.2	2.2	2.8	4	3	1
2	1	2	1	1	9	5	11	3	1	5	1	3	5	0	5	2	3	2	3	1	2	2	1	1	2	2.5	1.6	2.8	2.33333	2	1
2	1	2	1	1	9	5	11	3	1	5	2	3	2	1	2	3	3	4	4	5	1	2	2	1	3	2.9	1.8	2	3.33333	4.5	1
2	1	2	2	1	9	5	11	3	1	5	5	5	5	2	5	4	5	5	5	5	3	3	3	1	2	4.6	2.4	4.4	4.66667	5	1
2	1	2	2	2	9	5	11	3	1	5	5	5	5	2	5	4	5	5	5	5	2	2	1	1	1	4.6	1.4	4.4	4.66667	5	1
2	1	2	1	1	9	5	11	3	1	5	1	1	5	2	3	1	4	2	4	3	2	2	2	2	2	2.6	2	2.4	2.33333	3.5	1
2	1	2	1	1	9	5	11	3	1	5	4	5	5	2	4	3	5	3	5	4	3	1	1	2	2	4	1.8	4	3.66667	4.5	1
2	1	2	1	1	9	5	11	2	1	5	5	5	5	0	5	2	5	5	5	4	2	1	1	3	2	4.1	1.8	4	4	4.5	1
2	1	2	1	1	9	5	11	3	1	5	4	3	3	2	4	3	2	1	5	5	4	4	3	3	3	3.2	3.4	3.2	2	5	1
1	1	1	2	1	20	5	11	2	1	5	1		3	2	1	4	5	2	3	2	3	3	1	1	2		2		3.66667	2.5	2
1	1	1	2	2	20	5	11	2	1	5	1	3	2	4	1	2	3	2	4	4	1	2	1	1	2	2.6	1.4	2.2	2.33333	4	2
1	1	1	2	1	20	5	11	2	1	5	5	5	4	2	5	1	2	4	2	2	2	3	1	1	3	3.2	2	4.2	2.33333	2	2
1	1	1	2	2	20	5	11	2	1	5	1	4	4	4	1	1	4	4	2	2	3	3	2	2	3	2.7	2.6	2.8	3	2	2
1	1	1	2	1	20	5	11	2	1	5	1	4	5	0	1	1	2	1	3	2	3	5	1	3	3	2	3	2.2	1.33333	2.5	2
1	1	1	2	2	20	5	11	2	1	5	1	3	5	0	1	1	2	1	1	2	3	5	1	3	2	1.7	2.8	2	1.33333	1.5	2
1	1	1	1	2	20	5	11	2	1	5	1	5	5	1	1	5	4	4	2	1	3	4	2	1	2	2.9	2.4	2.6	4.33333	1.5	2
1	1	1	2	1	20	5	11	2	1	5	1	5	4	2	1	1	5	5	4	2						3		2.6	3.66667	3	2
1	1	1	2	2	20	5	11	2	2	10	1	5	4	3	1	5	5	5	4	3	3	1	2	5	2	3.6	2.6	2.8	5	3.5	2
1	1	1	2	1	20	5	11	2	1	5	1	5	5	5	1	5	5	5	5	4	2	2	2	3	3	4.1	2.4	3.4	5	4.5	2
1	1	1	2	2	20	5	11	2	1	5	1	5	5	5	1	5	5	5	5	5	2	2	1	2	2	4.2	1.8	3.4	5	5	2
1	1	1	2	1	20	5	11	2	1	5	1	3	5	2	1	1	4	4	3	2	2	2	1	2	2	2.6	1.8	2.4	3	2.5	2
1	1	1	2	2	20	5	11	2	1	5	1	4	3	5	1	3	3	3	2	2	2	3	1	2	3	2.7	2.2	2.8	3	2	2
1	1	1	2	1	20	5	11	2	0	0	1	5	0	5	1	1	5	5	2	2	4	2	2	2	2	2.7	2.4	2.4	3.66667	2	2
1	1	1	2	2	20	5	11				1	3	5	3	1	1	5	5	5	2	4		2	2	3	3.1		2.6	3.66667	3.5	2
1	1	1	2	1	20	5	11	2	2	10	1	5	3	2	1	3	5	5	2	4	1	5	3	1	4	3.1	2.8	2.4	4.33333	3	2
1	1	1	2	2	20	5	11	2	1	5	1	5	3	1	1	5	5	2	3	4	1	5	3	1	4	3	2.8	2.2	4	3.5	2
1	1	1	2	1	20	5	11	2	1	5	1	4	1	1	1	1	2	1	3	3	4	3	3	1	4	1.8	3	1.6	1.33333	3	2
1	1	1	2	2	20	5	11	2	2	10	1	4	2	1	1	2	3	1	3	3	4	1	2	1	4	2.1	2.4	1.8	2	3	2
2	1	1	2	1	20	5	11	2	0	0	1	5	0	1	1	3	5	5	5	4	3	5	5	1	3	3	3.4	1.6	4.33333	4.5	2
2	1	1	2	2	20	5	11	2	0	0	1	5	0	1	1	2	5	5	5	2	1	1	1	1	1	2.7	1	1.6	4	3.5	2
2	1	1	2	1	20	5	11	2	1	5	5	3	3	1	5	1	4	1	2	2		1	2	3	3	2.7		3.4	2	2	2
2	1	1	2	2	20	5	11	2	1	5	5	4	3	1	5	1	4	1	5	2	4	3	2	1	3	3.1	2.6	3.6	2	3.5	2
2	1	1	2	1	20	5	11	2	1	5	1	5	3	1	1	3	5	5	5	5	3	2	2	2	2	3.4	2.2	2.2	4.33333	5	2
2	1	1	2	2	20	5	11	2	1	5	1	2	4	1	1	3	4	2	4	2	2	1	3	2	3	2.4	2.2	1.8	3	3	2
2	1	1	2	1	20	5	11	2	1	5	1	4	2	1	1	4	5	4	4	3	2	2	1	2	1	2.9	1.6	1.8	4.33333	3.5	2
2	1	1	2	2	20	5	11	2	1	5	1	5	2	0	1	1	5	4	3	4	3	1	1	3	1	2.6	1.8	1.8	3.33333	3.5	2
2	1	1	2	1	20	5	11	2	1	5	1	5	3	2	1	5		1	4	2	3	1	1	2	2		1.8	2.4		3	2
2	1	1	2	2	20	5	11	2	1	5	1	3	5	1	1	5	3	5	5	4	3	1	1	2	2	3.3	1.8	2.2	4.33333	4.5	2
2	1	1	2	1	20	5	11	2	1	5	1	5	1	3	1	1	5	5	3	5	5	5	5	1	5	3	4.2	2.2	3.66667	4	2
2	1	1	2	2	20	5	11	2	1	5	1	5	3	2	1	1	2	2	3	1	5	5	5	1	4	2.1	4	2.4	1.66667	2	2
2	1	1	2	1	20	5	11	2	1	5	1	5	4	2	1	2	5	2	2	3	3	2	1	3	4	2.7	2.6	2.6	3	2.5	2
2	1	1	2	2	20	5	11	2	4	20	1	0	2	1	1	1	5	1	3	2	4	1	1	2	4	1.7	2.4	1	2.33333	2.5	2
2	1	1	2	1	20	5	11	2	2	10	1	4	3	2	1	3	5	3	3	2	2	1	2	1	2	2.7	1.6	2.2	3.66667	2.5	2
2	1	1	2	2	20	5	11	2	2	10	1	5	3	2	1	3	5	3	3	3	2	1	3	1	2	2.9	1.8	2.4	3.66667	3	2
2	1	1	2	1	20	5	11	2	1	5	1	3	4	2	1	3	2	4	2	3	3	1	2	4	3	2.5	2.6	2.2	3	2.5	2
2	1	1	2	2	20	5	11	2	1	5	2	3	2	1	2	4	4	3	3	2	4	2	1	3	2	2.6	2.4	2	3.66667	2.5	2
2	1	1	2	1	20	5	11	2	1	5	1	5	4	3	1	5	5	5	4	4	2	2	2	3	2	3.7	2.2	2.8	5	4	2
2	1	1	2	2	20	5	11	2	1	5	1	5	3	3	1	4	5	5	5	5	3	3	3	3	2	3.7	2.8	2.6	4.66667	5	2
2	1	1	2	1	20	5	11	2	3	15	1	0	3	2	1	1	4	4	5	1	3	1	1	4	4	2.2	2.6	1.4	3	3	2
2	1	1	2	2	20	5	11	2	3	15	1	0	0	1	1	1	1	1	4	4	5	4	1	5	3	1.4	3.6	0.6	1	4	2
2	1	1	2	1	20	5	11	2	1	5	1	5	3	2	1	1	1	1	2	4	5	5	5	5	1	2.1	4.2	2.4	1	3	2
2	1	1	2	2	20	5	11	2	1	5	1	5	0	1	1	1	1	1	1	1	5	5	5	5	5	1.3	5	1.6	1	1	2
2	1	1	2	1	20	5	11	2	0	0	1	5	0	2	1	5	5	3	4	4	4	1	2	1	2	3	2	1.8	4.33333	4	2
2	1	1	2	2	20	5	11	2	0	0	1	5	0	3	1	5	5	1	4	3	4	2	2	1	1	2.8	2	2	3.66667	3.5	2
1	2	1	2	1	20	7	13	5	4	20	1	5	5	4	1	5	5	5	5	3	3	1	2	4	2	3.9	2.4	3.2	5	4	2
1	2	1	2	2	20	7	13	5	4	20	1	4	4	4	1	1	5	5	4	4	3	1	2	4	2	3.3	2.4	2.8	3.66667	4	2
1	2	1	2	1	20	7	13	5	1	5	1	4	3	3	1	1	5	5	4	3	1	3	3	3	2	3	2.4	2.4	3.66667	3.5	2
1	2	1	2	2	20	7	13	5	1	5	1	3	5	1	1	3	5	5	5	1	1	2	2	4	3	3	2.4	2.2	4.33333	3	2
1	2	1	2	1	20	7	13	5	1	5	4	5	5	2	4	1	5	5	5	3	3	5	1	2	3	3.9	2.8	4	3.66667	4	2
1	2	1	2	2	20	7	13	5	1	5	1	3	3	2	1	1	1	3	4	1	3	1	3	2	2	2	2.2	2	1.66667	2.5	2
1	2	1	2	1	20	7	13	5	1	5	1	3	3	2	1	1	5	5	3	1	4	3	1	2	2	2.5	2.4	2	3.66667	2	2
1	2	1	2	2	20	7	13	5	1	5	1	3	3	2	1	1	5	1	3	1	4	2	1	3	3	2.1	2.6	2	2.33333	2	2
1	2	1	2	1	20	7	13	5	1	5	1	5	5	3	1	1	5	5	4	3	2	1	2	1	1	3.3	1.4	3	3.66667	3.5	2
1	2	1	2	2	20	7	13	5	1	5	1	3	4	4	1	1	4	4	3	3	2	1	3	1	1	2.8	1.6	2.6	3	3	2
1	2	1	2	1	20	7	13	5	1	5	1	3	1	2	1	1	1	1	2	2	3	4	2	4	5	1.5	3.6	1.6	1	2	2
1	2	1	2	2	20	7	13	5	1	5	1	5	2	1	1	1	1	1	2	2	3	2	3	2	5	1.7	3	2	1	2	2
1	2	1	2	1	20	7	13	5	1	5	1	2	2	3	3	1	1	4	2	2	3	4	1	4	3	2.1	3	2.2	2	2	2
1	2	1	2	2	20	7	13	5	1	5	1	3	3	2	3	1	4	3	3	2	3	2	1	3	3	2.5	2.4	2.4	2.66667	2.5	2
2	2	1	2	1	20	7	13	5	1	5	1	4	3	3	1	1	2	4	1	2	2	3	2	3	1	2.2	2.2	2.4	2.33333	1.5	2
2	2	1	2	2	20	7	13	5	1	5	1	4	3	3	1	1	1	3	2	2	2	4	2	2	3	2.1	2.6	2.4	1.66667	2	2
2	2	1	2	1	20	7	13	5	1	5	1	4	1	1	1	1	2	2	3	2	1	4	1	5	3	1.8	2.8	1.6	1.66667	2.5	2
2	2	1	2	2	20	7	13	5	2	10	1	4	3	3	1	1	3	3	2	5	1	4	1	5	3	2.6	2.8	2.4	2.33333	3.5	2
2	2	1	2	1	20	7	13	5	1	5	3	5	3	2	1	1	5	5	2	1	2	2	1	1	3	2.8	1.8	2.8	3.66667	1.5	2
2	2	1	2	2	20	7	13	5	1	5	3	5	5	3	1	5	5	5	1	5	2	1	5	3	3	3.8	2.8	3.4	5	3	2
2	2	1	2	1	20	7	13	5	2	10	5	5	5	3	5	5	5	5	5	3	2	1	2	4	3	4.6	2.4	4.6	5	4	2
2	2	1	2	2	20	7	13	5	2	10	5	5	5	1	5	5	5	5	5	4	3	1	5	5	2	4.5	3.2	4.2	5	4.5	2
2	2	1	2	1	20	7	13	5	1	5	5	5	5	1	1	5	5	5	2	2	5	2	1	5	2	3.6	3	3.4	5	2	2
2	2	1	2	2	20	7	13	5	1	5	1	5	5	5	1	1	3	3	3	3	5	5	4	5	3	3	4.4	3.4	2.33333	3	2
2	2	1	2	1	20	7	13	5	1	5	1	5	2	1	1	1	3	1	3	1	4	5	3	4	3	1.9	3.8	2	1.66667	2	2
2	2	1	2	2	20	7	13	5	1	5	1	5	2	1	1	1	3	1	2	1	4	4	3	4	4	1.8	3.8	2	1.66667	1.5	2
2	2	1	2	1	20	7	13	5	1	5	4	3	3	2	2	1	4	3	3	2	3	3	4	4	3	2.7	3.4	2.8	2.66667	2.5	2
2	2	1	2	2	20	7	13	5	1	5	1	3	2	2	1	1	1	1	2	2	4	3	4	3	3	1.6	3.4	1.8	1	2	2
2	2	1	2	1	20	7	13	5	1	5	5	5	5	2	5	1	5	5	5	1	3	1	5	4	5	3.9	3.6	4.4	3.66667	3	2
2	2	1	2	2	20	7	13	5	1	5	5	5	5	2	5	1	5	5	3	1	2	2	3	5	4	3.7	3.2	4.4	3.66667	2	2
2	2	1	2	1	20	7	13	5	2	10	1	5	1	2	1	4	4	4	5	5	2	5	2	5	4	3.2	3.6	2	4	5	2
2	2	1	2	2	20	7	13	5	2	10	2	5	1	1	2	1	5	5	5	5	3	3	3	5	3	3.2	3.4	2.2	3.66667	5	2
2	2	1	2	1	20	7	13	5	1	5	1	5	2	3	1	1	5	5	1	1	3	5	1	5	4	2.5	3.6	2.4	3.66667	1	2
2	2	1	2	2	20	7	13	5	1	5	1	5	1	1	1	1	3	3	1	2	3	2	1	5	3	1.9	2.8	1.8	2.33333	1.5	2
2	2	1	2	1	20	7	13	5	2	10	5	3	5	2	5	5	4	4	5	5	3	3	3	4	4	4.3	3.4	4	4.33333	5	2
2	2	1	2	2	20	7	13	5	2	10	5	5	3	3	5	5	5	4	5	5	4	3	4	4	3	4.5	3.6	4.2	4.66667	5	2
2	2	1	2	1	20	7	13	5	1	5	1	4	1	1	1	1	4	2	5	1	5	5	1	2	4	2.1	3.4	1.6	2.33333	3	2
2	2	1	2	2	20	7	13	5	1	5	1	0	0	0	1	1	2	2	1	2	4	5	2	3	4	1	3.6	0.4	1.66667	1.5	2
2	2	1	2	1	20	7	13	5	1	5	1	5	4	3	5	4	4	5	4	4	4	4	3	3	3	3.9	3.4	3.6	4.33333	4	2
2	2	1	2	2	20	7	13	5	1	5	1	5	5	5	5	2	4	2	2	1	5	5	4	5	5	3.2	4.8	4.2	2.66667	1.5	2
1	1	2	2	1	20	5	11	2	1	5	1	3	3	1	1	4	5	5	5	4	2	3	2	1	2	3.2	2	1.8	4.66667	4.5	2
1	1	2	2	2	20	5	11	2	1	5	1	4	3	1	1	5	4	5	5	3	3	2	2	1	2	3.2	2	2	4.66667	4	2
1	1	2	2	1	20	5	11	2	1	5	1	4	5	2	1	3	3	3	5	3	3	2	1	1	2	3	1.8	2.6	3	4	2
1	1	2	2	2	20	5	11	2	1	5	1	3	4	2	1	2	3	4	4	2	3	3	2	1	3	2.6	2.4	2.2	3	3	2
1	1	2	2	1	20	5	11	2	1	5	1	5	5	2	1	5	4	4	5	3	2	1	1	1	2	3.5	1.4	2.8	4.33333	4	2
1	1	2	2	2	20	5	11	2	1	5	1	5	4	2	1	2	3	4	4	2	3	3	1	1	2	2.8	2	2.6	3	3	2
1	1	2	2	1	20	5	11	2	1	5	1	3	5	1	1	1	4	4	4	4	2	2	2	3	1	2.8	2	2.2	3	4	2
1	1	2	2	2	20	5	11	2	1	5	1	3	5	1	1	1	4	5	4	3	2	2	1	2	2	2.8	1.8	2.2	3.33333	3.5	2
1	1	2	2	1	20	5	11	2	0	0	5	1	5	5	5	5	5	5	5	5	3	2	2	3	1	4.6	2.2	4.2	5	5	2
1	1	2	2	2	20	5	11	2	1	5	5	5	5	1	5	5	5	5	5	5	3	3	2	4	1	4.6	2.6	4.2	5	5	2
1	1	2	1	1	20	5	11	2	1	5	1	4	5	2	1	1	3	4	4	3	4	5	4	2	3	2.8	3.6	2.6	2.66667	3.5	2
1	1	2	1	1	20	5	11	2	1	5	3	4	3	2	3	1	4	4	2	2	3	3	3	2	3	2.8	2.8	3	3	2	2
1	1	2	2	1	20	5	11	2	0	0	1	5	5	5	1	5	5	5	5	4	3	3	2	1	3	4.1	2.4	3.4	5	4.5	2
1	1	2	2	2	20	4	10	2	1	5	1	3	2	3	1	1	3	1	3	2	5	4	1	1	3	2	2.8	2	1.66667	2.5	2
1	1	2	2	1	20	5	11	2	1	5	1	4	5	1	1	1	5	5	5	5	1	3	2	4	2	3.3	2.4	2.4	3.66667	5	2
1	1	2	2	2	20	5	11	2	1	5	1	5	0	1	1	1	5	5	5	5	3	3	1	1	1	2.9	1.8	1.6	3.66667	5	2
1	1	2	1	1	20	5	11	2	1	5	1	4	4	3	1	1	4	4	3	3	1	2	1	1	3	2.8	1.6	2.6	3	3	2
2	1	2	1	1	20	5	11	2	1	5	1	4	4	1	1	1	4	4	3	4	5	1	2	3	4	2.7	3	2.2	3	3.5	2
2	1	2	2	1	20	5	11	2	1	5	1	4	5	3	1	5	5	5	4	2	3	1	1	2	2	3.5	1.8	2.8	5	3	2
2	1	2	2	2	20	5	11	2	1	5	1	4	5	2	1	3	5	3	5	4	3	1	2	2	2	3.3	2	2.6	3.66667	4.5	2
2	1	2	2	1	20	5	11	2	1	5	1	4	5	3	1	4	5	3	4	2	3	1	2	1	3	3.2	2	2.8	4	3	2
2	1	2	2	2	20	5	11	2	1	5	1	2	5	0	1	1	4	4	3	2	3	1	2	1	2	2.3	1.8	1.8	3	2.5	2
2	1	2	2	1	20	5	11	2	1	5	1	4	5	1	1	5	4	3	3	4	3	1	1	2	2	3.1	1.8	2.4	4	3.5	2
2	1	2	2	2	20	5	11	2	1	5	1	4	5	2	1	3	5	3	5	4	3	1	2	2	2	3.3	2	2.6	3.66667	4.5	2
2	1	2	1	1	20	5	11	2	1	5	4	3	4	1	4	1	4	3	4	4	2	4	2	4	4	3.2	3.2	3.2	2.66667	4	2
2	1	2	2	1	20	5	11	2	1	5	1	5	5	3	1	5	5	5	3	4	3	2	1	2	2	3.7	2	3	5	3.5	2
2	1	2	2	2	20	5	11	2	1	5	1	3	3	3	1	5	5	5	4	4	3	1	1	3	3	3.4	2.2	2.2	5	4	2
2	1	2	2	1	20	5	11	2	2	10	1	5	3	4	1	5	5	3	4	2	1	5	3	1	3	3.3	2.6	2.8	4.33333	3	2
2	1	2	2	2	20	5	11	5	2	10	1	3	5	1	1	5	1	3	5	1	2	2	3	3	2	2.6	2.4	2.2	3	3	2
2	1	2	2	1	20	5	11	2	1	5	1	4	3	1	1	3	5	5	5	4	3	2	2	3	3	3.2	2.6	2	4.33333	4.5	2
2	1	2	2	2	20	5	11	2	1	5	1	3	2	0	1	1	5	3	4	4	3	2	3	3	1	2.4	2.4	1.4	3	4	2
2	1	2	1	1	20	5	11	2	1	5	1	3	4	0	1	1	5	4	1	3	5	5	5	4	5	2.3	4.8	1.8	3.33333	2	2
2	1	2	2	1	20	5	11	2	1	5	1	4	4	2	1	1	5	5	5	4	1	1	1	1	1	3.2	1	2.4	3.66667	4.5	2
2	1	2	2	2	20	5	11	2	1	5	1	4	4	1	1	1	5	5	3	3	4	1	1	1	3	2.8	2	2.2	3.66667	3	2
2	1	2	2	1	20	5	11	2	1	5	1	3	4	0	1	1	4	5	2	2	5	1	2	3	4	2.3	3	1.8	3.33333	2	2
2	1	2	2	2	20	5	11	2	1	5	1	3	4	0	1	1	5	5	2	2	4	1	2	3	2	2.4	2.4	1.8	3.66667	2	2
2	1	2	1	1	20	5	11	2	2	10	1	4	3	1	1	5	2	2	3	2	2	1	3	5	4	2.4	3	2	3	2.5	2
2	1	2	2	1	20	5	11	2	1	5	1	5	2	1	1	1	4	3	3	4	2	3	1	2	3	2.5	2.2	2	2.66667	3.5	2
2	1	2	2	2	20	5	11	1	1	5	1	3	3	3	1	1	5	3	4	3	2	2	1	3	2	2.7	2	2.2	3	3.5	2
2	1	2	1	1	20	5	11	2	1	5	1	3	3	1	1	1	5	2	3	3	5	5	5	5	5	2.3	5	1.8	2.66667	3	2
1	2	2	2	1	20	7	13	5	0	0	1	4	0	3	1	1	5	5	5	1	2	3	2	3	3	2.6	2.6	1.8	3.66667	3	2
1	2	2	2	2	20	7	13	5	0	0	1	3	0	5	1	1	5	5	5	5	3	3	1	2	2	3.1	2.2	2	3.66667	5	2
1	2	2	1	1	20	7	13	5	0	0	1	3	2	2	1	3	5	5	3	3	2	2	3	1	4	2.8	2.4	1.8	4.33333	3	2
1	2	2	2	1	20	7	13	5	0	0	1	4	0	2	1	1	1	1	5	2	1	2	2	2	3	1.8	2	1.6	1	3.5	2
1	2	2	2	2	20	7	13	5	0	0	1	4	0	2	1	1	1	5	3	3	1	3	4	3	3	2.1	2.8	1.6	2.33333	3	2
1	2	2	2	1	20	7	13	5	0	0	1	3	4	5	1	1	5	5	3	3	4	3	2	1	3	3.1	2.6	2.8	3.66667	3	2
1	2	2	2	2	20	7	13	5	0	0	1	4	2	4	1	1	4	5	4	4	4	2	3	1	3	3	2.6	2.4	3.33333	4	2
1	2	2	1	1	20	7	13	5	0	0	1	4	2	2	1	1	4	4	4	3	3	3	3	4	3	2.6	3.2	2	3	3.5	2
1	2	2	2	1	20	7	13	5	0	0	1	5	5	3	1	1	4	2	4	2	5	5	3	4	4	2.8	4.2	3	2.33333	3	2
1	2	2	2	2	20	7	13	5	0	0	1	4	3	2	1	3	4	4	3	3	1	3	4	2	3	2.8	2.6	2.2	3.66667	3	2
1	2	2	2	1	20	7	13	5	0	0	1	5	3	5	5	1	5	5	5	5	4	1	2	2	2	4	2.2	3.8	3.66667	5	2
1	2	2	2	2	20	7	13	5	0	0	1	5	0	3	5	1	4	5	5	3	2	1	2	1	3	3.2	1.8	2.8	3.33333	4	2
2	2	2	2	1	20	7	13	5	0	0	1	5	4	2	1	5	4	5	5	3	4	2	2	5	2	3.5	3	2.6	4.66667	4	2
2	2	2	2	2	20	7	13	5	0	0	1	5	4	2	5	5	5	3	5	5	2	2	1	4	3	4	2.4	3.4	4.33333	5	2
2	2	2	2	1	20	7	13	5	0	0	1	5	5	4	1	1	3	3	4	4	4	1	2	1	3	3.1	2.2	3.2	2.33333	4	2
2	2	2	2	2	20	7	13	5	0	0	1	5	0	3	1	1	3	3	4	4	4	1	2	1	2	2.5	2	2	2.33333	4	2
2	2	2	2	1	20	7	13	5	0	0	1	5	3	2	1	3	5	5	4	3	5	2	2	5	3	3.2	3.4	2.4	4.33333	3.5	2
2	2	2	2	2	20	7	13	5	0	0	1	5	3	3	1	4	5	4	5	5	5	4	2	5	3	3.6	3.8	2.6	4.33333	5	2
2	2	2	2	1	20	7	13	5	0	0	1	5	5	4	1	5	3	5	2	2	4	1	1	1	3	3.3	2	3.2	4.33333	2	2
2	2	2	2	2	20	7	13	5	0	0	1	5	0	4	1	1	5	3	4	4	3	1	1	1	3	2.8	1.8	2.2	3	4	2
2	2	2	2	1	20	7	13	5	0	0	1	3	2	2	1	1	4	3	4	2	3	2	2	2	2	2.3	2.2	1.8	2.66667	3	2
2	2	2	2	2	20	7	13	5	0	0	1	3	3	2	1	1	3	4	3	2	3	2	1	2	3	2.3	2.2	2	2.66667	2.5	2
2	2	2	1	1	20	7	13	5	0	0	1	5	2	2	1	5	5	4	4	2	3	3	3	2	2	3.1	2.6	2.2	4.66667	3	2
2	2	2	1	1	20	7	13	5	0	0	1	3	0	5	1	1	4	1	3	1	3	4	2	2	3	2	2.8	2	2	2	2
2	2	2	2	1	20	7	13	5	0	0	1	3	3	4	1	1	4	5	3	3	1	1	2	5	3	2.8	2.4	2.4	3.33333	3	2
2	2	2	2	2	20	7	13	5	0	0	1	3	5	4	1	1	5	5	5	5	1	1	2	3	1	3.5	1.6	2.8	3.66667	5	2
2	2	2	2	1	20	7	13	5	0	0	1	3	2	1	1	1	3	3	2	3	3	1	2	1	3	2	2	1.6	2.33333	2.5	2
2	2	2	2	2	20	7	13	5	0	0	1	5	1	2	1	1	4	2	2	1	4	2	1	1	3	2	2.2	2	2.33333	1.5	2
2	2	2	2	1	20	7	13	5	0	0	1	5	1	1	1	1	5	3	1	1	3	1	2	2	3	2	2.2	1.8	3	1	2
2	2	2	2	2	20	7	13	5	0	0	1	4	0	1	1	1	1	4	2	1	4	3	2	1	3	1.6	2.6	1.4	2	1.5	2
2	2	2	2	1	20	7	13	5	0	0	1	5	0	2	1	1	3	1	3	3	5	2	1	5	4	2	3.4	1.8	1.66667	3	2
2	2	2	2	2	20	7	13	5	0	0	1	4	0	2	1	1	5	3	2	2	4	2	1	5	3	2.1	3	1.6	3	2	2
2	2	2	2	1	20	7	13	5	0	0	1	5	3	3	1	5	5	4	5	4	3	3	2	2	1	3.6	2.2	2.6	4.66667	4.5	2
2	2	2	2	2	20	7	13	5	0	0	1	3	4	3	1	1	4	4	5	4	3	2	3	3	2	3	2.6	2.4	3	4.5	2
2	2	2	1	1	20	7	13	5	0	0	1	3	2	3	1	4	1	3	5	2	3	1	3	5	2	2.5	2.8	2	2.66667	3.5	2
2	2	2	1	1	20	7	13	5	0	0	1	3	0	3	1	1	4	1	2	2	3	2	1	4	2	1.8	2.4	1.6	2	2	2
1	1	1	2	1	21	5	11	2	1	5	5	5	5	5	5	5	3	3	4	4	2	3	3	3	2	4.4	2.6	5	3.66667	4	2
1	1	1	2	2	21	5	11	2	4	20	1	5	5	5	3	4	5	3	5	5	2	4	4	5	5	4.1	4	3.8	4	5	2
1	1	1	2	1	21	5	11	2	1	5	1	5	3	1	1	2	1	3	4	2	2	3	3	1	1	2.3	2	2.2	2	3	2
1	1	1	2	2	21	5	11	2	1	5	1	5	5	3	1	2	3	3	3	3	2	3	4	3	1	2.9	2.6	3	2.66667	3	2
1	1	1	2	1	21	5	11	2	0	0	1	5	0	5	2	2	1	3	3	1	2	1	5	4	2	2.3	2.8	2.6	2	2	2
1	1	1	2	2	21	5	11	2	0	0	1	5	2	1	1	3	1	4	1	2	5	3	1	4	5	2.1	3.6	2	2.66667	1.5	2
1	1	1	2	1	21	5	11	2	3	15	4	4	4	5	3	5	5	4	2	2	3	3	2	1	1	3.8	2	4	4.66667	2	2
1	1	1	2	2	21	5	11	2	1	5	4	4	2	5	5	5	4	3	5	4	3	3	1	1	1	4.1	1.8	4	4	4.5	2
1	1	1	2	1	21	5	11	2	2	10	1	4	2	4	1	5	5	5	5	4	3	3	1	2	1	3.6	2	2.4	5	4.5	2
1	1	1	2	2	21	5	11	2	4	20	1	4	5	5	1	5	5	5	2	2	2	2	2	2	5	3.5	2.6	3.2	5	2	2
1	1	1	2	1	21	5	11	2	1	5	1	5	3	1	1	4	5	5	4	2	2	2	1	1	1	3.1	1.4	2.2	4.66667	3	2
1	1	1	2	2	21	5	11	2	4	20	1	4	5	5	3	5	5	1	5	5	3	3	1	2	4	3.9	2.6	3.6	3.66667	5	2
1	1	1	2	1	21	5	11	2	2	10	1	4	2	4	1	5	5	5	5	4	3	2	2	3	5	3.6	3	2.4	5	4.5	2
1	1	1	2	2	21	5	11	2	4	20	1	4	5	5	1	5	5	1	5	5	3	3	2	2	4	3.7	2.8	3.2	3.66667	5	2
1	1	1	1	2	21	5	11	2	4	20	1	1	1	3	1	2	5	1	2	2	5	3	5	1	1	1.9	3	1.4	2.66667	2	2
1	1	1	2	2	21	5	11	2	1	5	1	4	3	4	1	3	3	3	3	3	2	4	5	2	3	2.8	3.2	2.6	3	3	2
1	1	1	2	1	21	5	11	2	1	5	1	5	3	1	1	1	5	5	5	5	2	2	1	1	1	3.2	1.4	2.2	3.66667	5	2
1	1	1	2	2	21	5	11	2	1	5	1	4	2	1	1	1	4	5	5	5	3	1	1	1	2	2.9	1.6	1.8	3.33333	5	2
1	1	1	2	2	21	5	11	2	4	20	1	5	2	5	1	1	5	1	5	5	4	2	4	4	2	3.1	3.2	2.8	2.33333	5	2
1	1	1	2	1	21	5	11	2	0	0	5	5	5	5	5	5	3	3	5	4	3	5	5	5	2	4.5	4	5	3.66667	4.5	2
1	1	1	2	2	21	5	11	2	0	0	5	5	5	5	5	1	2	2	5	5	2	2	1	5	2	4	2.4	5	1.66667	5	2
1	1	1	2	2	21	5	11	2	4	20	1	5	5	2	1	5	5	5	3	3	4	1	1	1	4	3.5	2.2	2.8	5	3	2
1	1	1	2	1	21	5	11	2	1	5	5	5	5	5	5	5	3	3	4	5	2	5	2	5	2	4.5	3.2	5	3.66667	4.5	2
1	1	1	2	2	21	5	11	2	0	0	3	3	5	2	3	3	5	3	1	5	5	5	5	5	5	3.3	5	3.2	3.66667	3	2
1	1	1	2	1	21	5	11	2	0	0	1	4	4	3	1	5	5	1	4	2	2	2	2	2	1	3	1.8	2.6	3.66667	3	2
1	1	1	2	2	21	5	11	2	0	0	1	5	5	5	1	5	1	1	5	1	5	5	1	1	1	3	2.6	3.4	2.33333	3	2
1	1	1	2	1	21	5	11	2	1	5	1	3	3	2	1	5	5	3	4	3	3	4	2	1	5	3	3	2	4.33333	3.5	2
1	1	1	2	2	21	5	11	2	4	20	1	3	3	3	1	2	4	3	4	4	4	3	2	1	2	2.8	2.4	2.2	3	4	2
1	1	1	2	1	21	5	11	2	3	15	1	3	4	2	1	1	3	3	1	1	3	4	1	3	2	2	2.6	2.2	2.33333	1	2
1	1	1	2	2	21	5	11	2	4	20	2	5	5	4	1	1	1	2	4	1	3	5	1	2	3	2.6	2.8	3.4	1.33333	2.5	2
1	1	1	2	1	21	5	11	2	4	20	1	5	5	3	5	5	5	3	5	3	2	2	1	1	3	4	1.8	3.8	4.33333	4	2
1	1	1	2	2	21	5	11	2	1	5	3	5	3	4	5	5	5	5	4	2	2	1	1	5	2	4.1	2.2	4	5	3	2
1	1	1	2	1	21	5	11	2	1	5	1	5	2	1	1	1	1	1	2	2	5	5	1	2	5	1.7	3.6	2	1	2	2
1	1	1	2	2	21	5	11	2	1	5	1	4	3	1	1	5	1	1	3	2	3	5	3	4	3	2.2	3.6	2	2.33333	2.5	2
1	1	1	2	1	21	5	11	2	1	5	1	5	3	4	1	4	3	3	3	1	1	3	5		1	2.8		2.8	3.33333	2	2
1	1	1	2	2	21	5	11	2	1	5	1	4	3	4	1	2	5	5	3	5	2	4	3	3	2	3.3	2.8	2.6	4	4	2
1	1	1	2	1	21	5	11	2	1	5	5	3	3	3	5	3	5	2	5	5	3	3	1	1	3	3.9	2.2	3.8	3.33333	5	2
1	1	1	2	2	21	5	11	2	1	5	3	5	4	3	3	4	5	4	4	5	3	2	1	1	3	4	2	3.6	4.33333	4.5	2
1	1	1	2	1	21	5	11	2	1	5	1	3	3	2	1	5	5	5	5	3	2	3	1	5	1	3.3	2.4	2	5	4	2
1	1	1	2	2	21	5	11	2	1	5	1	3	2	1	1	1	5	5	5	4	1	2	1	3	1	2.8	1.6	1.6	3.66667	4.5	2
1	1	1	2	1	21	5	11	2	1	5	5	5	5	4	5	2	4	4	5	5	1	5	1	2	5	4.4	2.8	4.8	3.33333	5	2
1	1	1	2	2	21	5	11	2	1	5	5	5	5	5	5	1	4	5	5	1	5	5	1	3	3	4.1	3.4	5	3.33333	3	2
1	1	1	2	1	21	5	11	2	0	0	4	3	4	2	2	5	1	3	2	3	2	2	2	1	1	2.9	1.6	3	3	2.5	2
1	1	1	2	2	21	5	11	2	3	15	4	4	5	4	3	4	3	5	3	5	3	4	2	2	4	4	3	4	4	4	2
1	1	1	2	1	21	5	11	2	4	20	1	0	0	2	1	5	5	1	4	2	5	5	1	1	3	2.1	3	0.8	3.66667	3	2
1	1	1	2	2	21	5	11	2	4	20	2	5	5	4	1	1	5	1	3	2	2	2	1	2	2	2.9	1.8	3.4	2.33333	2.5	2
1	1	1	2	1	21	5	11	2	1	5	1	5	5	3	1	5	3	5	4	4	2	4	2	4	4	3.6	3.2	3	4.33333	4	2
1	1	1	2	2	21	5	11	2	1	5	4	4	5	2	4	5	3	5	5	5	3	3	2	3	2	4.2	2.6	3.8	4.33333	5	2
1	1	1	2	1	21	5	11	2	2	10	1	5	4	3	1	2	2	2	2	2	1	5	1	1	1	2.4	1.8	2.8	2	2	2
1	1	1	2	2	21	5	11	2	1	5	1	3	3	4	1	3	2	1	3	4	1	5	1	1	5	2.5	2.6	2.4	2	3.5	2
1	1	1	2	1	21	5	11	2	2	10	1	5	2	3	1	3	1	1	3	2	3	3	1	5	4	2.2	3.2	2.4	1.66667	2.5	2
1	1	1	2	2	21	5	11	1	3	15	1	5	2	1	1	3	3	2	3	3		5	2	3	2	2.4		2	2.66667	3	2
1	1	1	2	1	21	5	11	2	3	15	5	4	5	2	5	5	5	5	4	4	5	5	1	4	3	4.4	3.6	4.2	5	4	2
1	1	1	2	2	21	5	11	2	1	5	5	5	5	4	5	5	5	5	5	5	2	3	3	3	2	4.9	2.6	4.8	5	5	2
1	1	1	2	1	21	5	11	2	4	20	1	5	4	4	5	5	5	3	5	5	3	4	1	2	3	4.2	2.6	3.8	4.33333	5	2
1	1	1	2	2	21	3	9	5	0	0	1				5	2	4	3	2	4	1	1	1	1	1		1		3	3	2
1	1	1	2	1	21	5	11	2	4	20	1	5	5	5	5	5	5	5	4	5	1	5	5	1	4	4.5	3.2	4.2	5	4.5	2
1	1	1	2	2	21	5	11	2	4	20	1	3	3	3	5	1	5	5	1	2	1	5	5	1	3	2.9	3	3	3.66667	1.5	2
1	1	1	2	1	21	5	11	2	2	10	2	4	4	4	1	3	3	4	5	5	2	2	1	3	1	3.5	1.8	3	3.33333	5	2
1	1	1	2	2	21	5	11	2	1	5	1	3	4	2	1	5	3	5	3	3	2	1	1	2	2	3	1.6	2.2	4.33333	3	2
1	1	1	2	1	21	5	11	2	1	5	1	3	5	1	1	2	5	5	4	5	2		1	3	2	3.2		2.2	4	4.5	2
1	1	1	2	2	21	5	11	2	1	5	1	5	5	5	1	1	5	5	5	5	2	3	1	3	2	3.8	2.2	3.4	3.66667	5	2
2	1	1	2	1	21	5	11	2	1	5	5	1	3	1	2	5	3	2	5	5	4	1	3	4	5	3.2	3.4	2.4	3.33333	5	2
2	1	1	2	2	21	5	11	2	1	5	5	5	3	1	5	5	5	5	5	3	2	1	2	2	2	4.2	1.8	3.8	5	4	2
2	1	1	2	1	21	5	11	2	1	5	2	5	3	5	2	3	3	5	5	2	3	3	3	1	2	3.5	2.4	3.4	3.66667	3.5	2
2	1	1	2	1	21	5	11	2	0	0	3	3	4	1	5	3	3	2	2	1	3	1	1	2	1	2.7	1.6	3.2	2.66667	1.5	2
2	1	1	2	2	21	5	11	2	0	0	5	2	5	1	3	1		5	3	1	3	1	2	3	2		2.2	3.2		2	2
2	1	1	2	1	21	5	11	2	4	20	4	5	5	5	4	5	4	3	3	4	2	1	2	2	1	4.2	1.6	4.6	4	3.5	2
2	1	1	2	2	21	5	11	2	4	20	1	5	3	1	2	4	5	2	2	3	2	1	1	4	2	2.8	2	2.4	3.66667	2.5	2
2	1	1	2	1	21	5	11	2	4	20	4	5	5	3	5	4	5	5	4	3	1	5	2	5	1	4.3	2.8	4.4	4.66667	3.5	2
2	1	1	2	2	21	5	11	2	4	20	2	5	5	5	3	2	2	2	2	2	5	5	2	5	5	3	4.4	4	2	2	2
2	1	1	2	1	21	5	11	2	1	5	1	5	1	1	2	5	2	5	5	5	1	1	2	2	5	3.2	2.2	2	4	5	2
2	1	1	2	2	21	5	11	2	1	5	5	5	5	1	1	5	4	3	2	5	2	2	3	1	1	3.6	1.8	3.4	4	3.5	2
2	1	1	2	1	21	5	11	2	1	5	1	5	2	2	5	5	1	2	5	4	5	5	1	2	3	3.2	3.2	3	2.66667	4.5	2
2	1	1	2	1	21	5	11	2	1	5	4	1	2	3	4	5	4	3	2	4	4	1	3	2	5	3.2	3	2.8	4	3	2
2	1	1	2	2	21	5	11	2	1	5	5	5	2	4	5	4	3	2	3	2	2	1	2	3	3	3.5	2.2	4.2	3	2.5	2
2	1	1	2	1	21	5	11	2	4	20	1	5	5	4	3	3	5	5	2	3	4	1	1	2	2	3.6	2	3.6	4.33333	2.5	2
2	1	1	2	1	21	5	11	2	4	20	5	4	0	3	1	3	2	1	4	4	1	1	2	1	1	2.7	1.2	2.6	2	4	2
2	1	1	2	2	21	5	11	2	4	20	4	5	4	4	5	2	2	4	4	5	2	2	2	1	1	3.9	1.6	4.4	2.66667	4.5	2
2	1	1	2	1	21	5	11	2	4	20	5	5	5	5	5	5	5	3	4	4	2	2	1	3	1	4.6	1.8	5	4.33333	4	2
2	1	1	2	2	21	5	11	2	4	20	5	5	5	2	5	4	5	4	4	5	2	2	1	2	1	4.4	1.6	4.4	4.33333	4.5	2
2	1	1	2	1	21	5	11	2	1	5	2	3	4	5	2	1	5	1	1	3	3	3	3	2	4	2.7	3	3.2	2.33333	2	2
2	1	1	2	2	21	5	11	2	1	5	2	3	2	2	2	2	3	3	3	3	4	4	4	3	2	2.5	3.4	2.2	2.66667	3	2
2	1	1	2	1	21	5	11	2	1	5	1	2	5	2	5	1	2	4	2	2	3	2	3	4	1	2.6	2.6	3	2.33333	2	2
2	1	1	2	2	21	5	11	2	4	20	1	5	5	2	5	1	5	4	2	3	3	2	3	3	4	3.3	3	3.6	3.33333	2.5	2
2	1	1	2	1	21	5	11	2	2	10	1	5	3	3	1	5	5	5	5	5	2	1	2	4	3	3.8	2.4	2.6	5	5	2
2	1	1	2	2	21	5	11	2	1	5	1	5	5	4	1	5	5	5	5	5	2	2	3	3	2	4.1	2.4	3.2	5	5	2
2	1	1	2	1	21	5	11	2	1	5	3	3	4	4	3	1	5	1	2	3	5	3	3	5	2	2.9	3.6	3.4	2.33333	2.5	2
2	1	1	2	2	21	5	11	2	4	20	5	2	5	5	5	5	2	2	2	2	5	5	5	5	4	3.5	4.8	4.4	3	2	2
2	1	1	2	1	21	5	11	2	1	5	1		5	4	1	5	5	4	1	1	5	3	4	5	1		3.6		4.66667	1	2
2	1	1	2	2	21	5	11	3	2	10	1	2	2	1	3	3	4	4	2	1	3	4	4	3	5	2.3	3.8	1.8	3.66667	1.5	2
2	1	1	2	1	21	5	11	2	1	5	1	5	4	4	1	5	5	4	1	1	5	5	5	5	1	3.1	4.2	3	4.66667	1	2
2	1	1	2	2	21	5	11	2	1	5	2	4	5	5	1	2	5	5	5	5	5	5	5	5	3	3.9	4.6	3.4	4	5	2
2	1	1	2	1	21	5	11	2	3	15	5	4	4	5	5	5	5	5	3	2	5	5	5	4	5	4.3	4.8	4.6	5	2.5	2
2	1	1	2	2	21	5	11	3	4	20	5	4	5	5	5	5	5	5	1	5	5	5	4	5	5	4.5	4.8	4.8	5	3	2
2	1	1	2	1	21	5	11	2	1	5	1	4	5	1	1	1	1	1	5	2	3	1	1	2	2	2.2	1.8	2.4	1	3.5	2
2	1	1	2	2	21	5	11	2	1	5	2	4	5	5	2	1	2	2	2	1	3	1	1	2	1	2.6	1.6	3.6	1.66667	1.5	2
2	1	1	2	1	21	5	11	2	1	5	1	4	3	3	1	1	1	3	2	1	3	1	1	2	2	2	1.8	2.4	1.66667	1.5	2
2	1	1	2	2	21	5	11	2	1	5	3	3	2	4	1	2	4	3	4	4	3	2	1	2	2	3	2	2.6	3	4	2
2	1	1	2	1	21	5	11	2	1	5	1	4	3	2	1	1	2	1	4	4	3	1	1	2	2	2.3	1.8	2.2	1.33333	4	2
2	1	1	2	2	21	5	11	2	1	5	1	4	5	5	1	1	3	1	4	4	3	2	1	3	4	2.9	2.6	3.2	1.66667	4	2
2	1	1	1	2	21	5	11	2	1	5	1	0	2	2	1	1	1	1	1	5	3	2	1	1	1	1.5	1.6	1.2	1	3	2
2	1	1	1	2	21	5	11	2	1	5	5	5	4	2	5	5	5	5	5	5	1	1	1	1	2	4.6	1.2	4.2	5	5	2
1	1	2	2	1	21	5	11	3	1	5	4	5	5	3	5	5	5	5	5	4	2	1	1	3	1	4.6	1.6	4.4	5	4.5	2
1	1	2	2	2	21	5	11	3	1	5	4	5	5	3	5	4	5	5	5	5	2	2	1	3	1	4.6	1.8	4.4	4.66667	5	2
1	1	2	2	1	21	5	11	3	1	5	1	3	3	4	1	1	2	3	2	2	3	5	3	3	2	2.2	3.2	2.4	2	2	2
1	1	2	2	2	21	5	11	3	1	5	1	3	5	1	1	1	3	2	2	5	3	5	3	5	3	2.4	3.8	2.2	2	3.5	2
1	1	2	2	2	21	5	11	3	1	5	3	0	2	3	3	4	4	4	4	4	2	1	2	2	3	3.1	2	2.2	4	4	2
1	1	2	2	1	21	5	11	3	1	5	3	3	4	3	3	1	2	2	4	1	3	4	1	1	2	2.6	2.2	3.2	1.66667	2.5	2
1	1	2	2	2	21	5	11	3	1	5	3	3	3	2	2	2	2	2	3	2	2	2	1	1	2	2.4	1.6	2.6	2	2.5	2
1	1	2	2	1	21	5	11	3	1	5	1	4	5	3	1	3	4	4	3	3	3	2	1	5	2	3.1	2.6	2.8	3.66667	3	2
1	1	2	2	2	21	5	11	3	1	5	1	3	3	2	1	2	3	1	2	2	3	2	3	1	2	2	2.2	2	2	2	2
1	1	2	2	1	21	5	11	3	1	5	1	4	5	2	2	4	3	2	3	4	2	3	3	1	2	3	2.2	2.8	3	3.5	2
1	1	2	2	2	21	5	11	3	1	5	2	3	4	2	1	1	3	2	3	4	3	2	2	1	3	2.5	2.2	2.4	2	3.5	2
1	1	2	2	1	21	5	11	3	1	5	5	4	5	1	5	5	4	1	4	4	4	2	3	1	4	3.8	2.8	4	3.33333	4	2
1	1	2	2	2	21	5	11	3	1	5	5	4	2	1	5	5	1	1	2	2	3	1	1	1	3	2.8	1.8	3.4	2.33333	2	2
1	1	2	2	1	21	5	11	3	0	0	1	2	2	2	1	5	5	5	2	2	2	1	3	4	2	2.7	2.4	1.6	5	2	2
1	1	2	2	2	21	5	11	3	1	5	1	2	2	2	1	5	5	5	2	2	2	1	2	3	2	2.7	2	1.6	5	2	2
1	1	2	2	1	21	5	11	3	0	0	4	5	3	1	1	5	5	3	4	3	3	2	4	1	2	3.4	2.4	2.8	4.33333	3.5	2
1	1	2	2	2	21	5	11	3	0	0	1	4	2	3	1	2	5	2	1	3	3	1	3	1	2	2.4	2	2.2	3	2	2
1	1	2	2	1	21	5	11	3	1	5	4	5	4	4	1	5	5	5	3	3	5	1	1	4	3	3.9	2.8	3.6	5	3	2
1	1	2	2	2	21	5	11	2	0	0	4	5	4	4	4	5	3	5	4	3	3	2	1	4	3	4.1	2.6	4.2	4.33333	3.5	2
1	1	2	2	1	21	5	11	3	1	5	1	5	5	2	1	1	5	5	5	5	3	2	2	1	3	3.5	2.2	2.8	3.66667	5	2
1	1	2	2	2	21	5	11	3	1	5	1	5	5	5	1	1	1	1	5	5	2	1	1	1	1	3	1.2	3.4	1	5	2
1	1	2	2	2	21	5	11	3	2	10	1	4	3	5	2	3	5	2	4	3	2	2	2	2	2	3.2	2	3	3.33333	3.5	2
1	1	2	2	1	21	5	11	2	1	5	1	2	1	2	1	2	2	2	1	2	2	1	1	1	2	1.6	1.4	1.4	2	1.5	2
1	1	2	2	2	21	5	11	2	1	5	1	5	3	2	1	4	4	3	3	3	1	1		2	3	2.9		2.4	3.66667	3	2
1	1	2	1	1	21	5	11	2	1	5	5	5	4	2	5	1	5	5	4	1	5	3	1	5	2	3.7	3.2	4.2	3.66667	2.5	2
1	1	2	2	1	21	5	11	2	1	5	1	5	1	1	1	1	3	3	3	3	1	5	1	1	2	2.2	2	1.8	2.33333	3	2
1	1	2	2	2	21	5	11	2	1	5	1	5	3	4	1	1	1	5	3	4	5	4	2	2	1	2.8	2.8	2.8	2.33333	3.5	2
1	1	2	2	1	21	5	11	2	1	5	5	4	5	3	5	5	5	5	5	4	3	3	1	3	2	4.6	2.4	4.4	5	4.5	2
1	1	2	2	2	21	5	11	2	1	5	5	4	4	4	5	5	3	3	4	4	2	2	1	5	1	4.1	2.2	4.4	3.66667	4	2
1	1	2	2	1	21	5	11	2	1	5	4	5	5	2	4	5	3	3	3	3	5	3	3	2	4	3.7	3.4	4	3.66667	3	2
1	1	2	2	2	21	5	11	2	2	10	5	3	5	2	4	5	5	3	4	4	3	4	4	2	5	4	3.6	3.8	4.33333	4	2
1	1	2	2	1	21	5	11	2	1	5	3	4	4	2	3	5	5	4	4	2	2	1	2	1	1	3.6	1.4	3.2	4.66667	3	2
1	1	2	2	2	21	5	11	2	1	5	4	4	4	4	4	4	3	3	4	4	2	3	2	3	4	3.8	2.8	4	3.33333	4	2
1	1	2	1	1	21	5	11	2	1	5	1	5	5	5	1	4	3	3	3	4	2	3	3	1	1	3.4	2	3.4	3.33333	3.5	2
1	1	2	2	1	21	5	11	2	1	5	5	4	5	3	5	5	5	5	5	4	3	3	1	2	2	4.6	2.2	4.4	5	4.5	2
1	1	2	2	2	21	5	11	5	4	20	5	4	4	4	5	5	5	5	4	4	2	2	1	3	1	4.5	1.8	4.4	5	4	2
1	1	2	2	1	21	5	11	2	1	5	5	4	5	2	5	5	5	5	4	4	3	3	3	2	2	4.4	2.6	4.2	5	4	2
1	1	2	2	2	21	5	11	2	1	5	1	4	4	4	1	5	5	5	5	5	3	3	3	4	2	3.9	3	2.8	5	5	2
1	1	2	2	1	21	5	11	2	1	5	1	2	4	5	5	1	5	1	4	1	2	5	1	5	2	2.9	3	3.4	2.33333	2.5	2
1	1	2	2	2	21	5	11	5	1	5	5	5	5	5	5	5	5	5	5	1	1	5	1	5	1	4.6	2.6	5	5	3	2
1	1	2	1	1	21	5	11	2	1	5	1	5	3	4	5	5	5	5	3	2	2	1	1	1	3	3.8	1.6	3.6	5	2.5	2
1	1	2	2	1	21	5	11	2	1	5	2	4	4	4	2	5	5	3	5	3	2	1	2	2	1	3.7	1.6	3.2	4.33333	4	2
1	1	2	2	2	21	5	11	2	2	10	3	4	5	1	2	5	4	5	2	2	2	2	2	2	2	3.3	2	3	4.66667	2	2
1	1	2	2	1	21	5	11	2	4	20	1	3	2	2	1	5	3	3	3	4	4	5	1	1	2	2.7	2.6	1.8	3.66667	3.5	2
1	1	2	2	2	21	5	11	2	1	5	1	5	4	2	1	5	3	3	3	2	3	3	1	1	3	2.9	2.2	2.6	3.66667	2.5	2
1	1	2	1	1	21	5	11	2	1	5	5	5	5	2	5	5	5	5	5	5	5	5	1	5	3	4.7	3.8	4.4	5	5	2
1	1	2	1	1	21	5	11	2	2	10	1	4	3	2	1	1	5	5	2	1	3	5	3	1	2	2.5	2.8	2.2	3.66667	1.5	2
1	1	2	1	1	21	5	11	2	4	20	5	5	3	2	5	1	4	5	2	2	2	1	1	1	3	3.4	1.6	4	3.33333	2	2
2	1	2	1	1	21	5	11	3	1	5	1	5	5	5	1	1	2	3	5	2	3	1	1	3	5	3	2.6	3.4	2	3.5	2
2	1	2	2	1	21	5	11	3	1	5	3	5	2	2	3	2	4	4	4	4	3	1	4	4	2	3.3	2.8	3	3.33333	4	2
2	1	2	2	2	21	5	11	3	1	5	2	3	2	2	2	4	4	4	3	2	2	1	2	2	2	2.8	1.8	2.2	4	2.5	2
2	1	2	2	1	21	5	11	3	1	5	5	5	5	5	4	4	5	2	3	5	4	3	1	3	2	4.3	2.6	4.8	3.66667	4	2
2	1	2	2	2	21	5	11	3	1	5	5	5	5	4	5	3	5	4	5	4	3	3	1	3	3	4.5	2.6	4.8	4	4.5	2
2	1	2	2	1	21	5	11	3	1	5	1	0	1	2	1	4	4	3	4	4	2	1	2	2	1	2.4	1.6	1	3.66667	4	2
2	1	2	2	1	21	5	11	3	1	5	3	4	2	2	3	1	5	5	5	3	3	1	2	1	2	3.3	1.8	2.8	3.66667	4	2
2	1	2	2	2	21	5	11	3	1	5	3	4	3	2	3	4	5	4	4	4	3	1	4	1	3	3.6	2.4	3	4.33333	4	2
2	1	2	2	1	21	5	11	3	1	5	4	4	5	3	4	4	5	4	4	4	2	5	5	5	5	4.1	4.4	4	4.33333	4	2
2	1	2	2	2	21	5	11	3	1	5	1	5	5	4	1	5	5	4	2	5	2	5	5	5	1	3.7	3.6	3.2	4.66667	3.5	2
2	1	2	2	1	21	5	11	2	1	5	1	2	5	1	1	4	3	2	4	3	3	3	2	3	2	2.6	2.6	2	3	3.5	2
2	1	2	2	2	21	5	11	2	4	20	4	2	2	2	3	3	3	3	3	4	3	1	2	3	1	2.9	2	2.6	3	3.5	2
2	1	2	2	1	21	5	11	3	1	5	3	3	3	4	5	3	3	3	2	3	4	5	5	5	3	3.2	4.4	3.6	3	2.5	2
2	1	2	2	2	21	5	11	3	1	5	3	5	3	1	3	5	5	3	3	4	3	2	2	5	3	3.5	3	3	4.33333	3.5	2
2	1	2	2	1	21	5	11	3	1	5	1	0	5	2	1	5	5	5	5	5	1	1	1	2	2	3.4	1.4	1.8	5	5	2
2	1	2	2	2	21	5	11	3	0	0	4	5	5	5	4	2	5	5	5	5	2	2	2	2	2	4.5	2	4.6	4	5	2
2	1	2	2	1	21	5	11	3	1	5	5	3	5	2	5	1	4	3	4	4	4	2	1	1	3	3.6	2.2	4	2.66667	4	2
2	1	2	2	2	21	5	11	3	3	15	5	4	4	1	5	3	4	2	3	5	3	1	1	1	3	3.6	1.8	3.8	3	4	2
2	1	2	2	1	21	5	11	3	1	5	3	5	5	5	3	5	5	5	5	5	2	1	2	2	1	4.6	1.6	4.2	5	5	2
2	1	2	2	2	21	5	11	3	1	5	4	5	5	5	4	5	5	5	5	5	1	1	1	1	1	4.8	1	4.6	5	5	2
2	1	2	2	1	21	5	11	3	1	5	2	5	5	5	3	1	4	4	2	3	3	2	1	3	4	3.4	2.6	4	3	2.5	2
2	1	2	2	2	21	5	11	3	1	5	3	4	4	5	3	3	4	4	3	3	3	1	2	3	3	3.6	2.4	3.8	3.66667	3	2
2	1	2	1	1	21	5	11	3	1	5	1	5	5	3	1	1	3	4	2	2	4	2	1	3	4	2.7	2.8	3	2.66667	2	2
2	1	2	2	1	21	5	11	2	2	10	1	4	3	2	1	1	4	5	4	2	4	2	2	3	2	2.7	2.6	2.2	3.33333	3	2
2	1	2	2	1	21	5	11	2	1	5	4	2	1	2	4	4	3	3	2	2	3	2	3	5	2	2.7	3	2.6	3.33333	2	2
2	1	2	2	2	21	5	11	2	2	10	4	5	1	0	1	5	3	5	1	1	5	5	5	5	5	2.6	5	2.2	4.33333	1	2
2	1	2	2	1	21	5	11	2	4	20	4	5	3	2	5	1	1	1	1	3	2	2	1	2	2	2.6	1.8	3.8	1	2	2
2	1	2	2	2	21	5	11	2	3	15	5	5	2	4	5	5	1	1	2	2	3	2	1	2	2	3.2	2	4.2	2.33333	2	2
2	1	2	1	1	21	5	11	2	4	20	1	3	3	5	1	5	5	4	2	3	2	2	2	1	5	3.2	2.4	2.6	4.66667	2.5	2
2	1	2	1	1	21	5	11	2	4	20	4	4	3	5	1	5	5	4	5	5	2	2	2	3	1	4.1	2	3.4	4.66667	5	2
2	1	2	2	1	21	5	11	2	4	20	4	5	3	2	1	3	1	2	1	3	3	2	2	1	2	2.5	2	3	2	2	2
2	1	2	2	2	21	5	11	2	1	5	5	5	5	5	3	4	1	1	4	4	3	1	1	4	4	3.7	2.6	4.6	2	4	2
2	1	2	2	1	21	5	11	2	4	20	4	5	3	2	1	3	1	1	2	3	2	2	1	1	2	2.5	1.6	3	1.66667	2.5	2
2	1	2	2	2	21	5	11	2	4	20	1	5	3	3	3	1	3	4	2	2	3	2	1	3	2	2.7	2.2	3	2.66667	2	2
2	1	2	2	1	21	5	11	2	3	15	3	2	2	4	3	5	5	1	3	2	2	3	3	3	1	3	2.4	2.8	3.66667	2.5	2
2	1	2	2	2	21	5	11	2	2	10	3	5	2	1	1	3	2	2	2	3	2	1	2	2	3	2.4	2	2.4	2.33333	2.5	2
2	1	2	2	1	21	5	11	2	3	15	1	2	2	4	3	3	5	1	4	2	2	1	2	2	2	2.7	1.8	2.4	3	3	2
2	1	2	2	2	21	5	11	2	4	20	5	5	5	5	1	3	3	3	4	4	3	3	1	1	1	3.8	1.8	4.2	3	4	2
2	1	2	1	1	21	5	11	2	3	15	1	2	5	4	1	5	5	5	3	4	2	1	2	3	1	3.5	1.8	2.6	5	3.5	2
2	1	2	1	1	21	5	11	2	4	20	1	4	4	4	1	3	3	1	3	4	3	2	1	1	5	2.8	2.4	2.8	2.33333	3.5	2
2	1	2	2	1	21	5	11	2	3	15	2	4	3	4	2	5	4	5	4	5	4	2	3	3	2	3.8	2.8	3	4.66667	4.5	2
2	1	2	2	2	21	5	11	2	0	0	2	4	4	3	2	3	5	5	4	4	3	2	2	2	3	3.6	2.4	3	4.33333	4	2
2	1	2	1	1	21	5	11	2	4	20	1	5	5	4	1	5	5	5	5	4	3	2	3	5	2	4	3	3.2	5	4.5	2
1	1	1	2	1	22			2	2	10	2	5	5	5	2	1	5	5	4	2	1	5	1	2	2	3.6	2.2	3.8	3.66667	3	2
2	1	1	2	1	22			3	2	10	1	5	3	3	4	1	5	3	4	3	1	1	4	4	4	3.2	2.8	3.2	3	3.5	2
2	1	1	2	1	22			3	1	5	1	4	2	4	1	5	3	3	3	4	2	3	5	5	4	3	3.8	2.4	3.66667	3.5	2
1	3	1	2	2	22	9	15	3	1	5	1	3	3	3	1	1	2	2	3	2	4	4	1	2	3	2.1	2.8	2.2	1.66667	2.5	2
1	3	1	2	1	22	9	15	3	2	10	5	4	2	5	5	5	4	5	5	3	2	1	2	3	3	4.3	2.2	4.2	4.66667	4	2
1	3	1	2	2	22	9	15	3	1	5	5	5	5	4	5	5	5	5	4	3	3	1	1	3	2	4.6	2	4.8	5	3.5	2
1	3	1	2	1	22	9	15	3	2	10	1	5	5	5	1	5	5	5	4	5	2	2	1	2	1	4.1	1.6	3.4	5	4.5	2
1	3	1	2	2	22	9	15	3	3	15	5	4	5	5	1	3	5	5	5	5	2	2	1	2	2	4.3	1.8	4	4.33333	5	2
1	3	1	2	1	22	9	15	3	1	5	5	3	1	1	5	1	3	3	5	1	1	3	5	1	5	2.8	3	3	2.33333	3	2
1	3	1	2	2	22	9	15	3	1	5	3	4	1	1	5	1	3	3	5	1	5	5	5	1	5	2.7	4.2	2.8	2.33333	3	2
1	3	1	1	1	22	9	15	3	2	10	1	5	3	3	1	1	3	1	2	1	5	3	1	5	4	2.1	3.6	2.6	1.66667	1.5	2
1	3	1	2	1	22	9	15	4	2	10	1	3	1	1	3	1	1	1	2	2	1	5	5	3	3	1.6	3.4	1.8	1	2	2
1	3	1	2	2	22	9	15	3	3	15	1	3	2	1	2	2	1	2	2	2	2	3	3	2	3	1.8	2.6	1.8	1.66667	2	2
1	3	1	2	1	22	9	15	3	1	5	5	4	3	3	5	1	1	1	1	1	3	2	1	1	1	2.5	1.6	4	1	1	2
1	3	1	2	2	22	9	15	3	2	10	5	4	1	3	5	3	2	1	3	1	4	2	2	4	2	2.8	2.8	3.6	2	2	2
1	3	1	2	1	22	9	15	3	1	5	5	4	5	5	5	5	5	5	2	5	3	1	1	5	3	4.6	2.6	4.8	5	3.5	2
1	3	1	2	2	22	9	15	3	1	5	5	5	5	5	5	5	4	5	2	5	1	1	4	5	3	4.6	2.8	5	4.66667	3.5	2
1	3	1	2	1	22	9	15	3	2	10	1	5	4	5	1	5	4	4	5	3	3	2	2	2	1	3.7	2	3.2	4.33333	4	2
1	3	1	2	2	22	9	15	3	2	10	1	4	4	2	1	4	4	2	4	2	2	3	2	2	1	2.8	2	2.4	3.33333	3	2
1	3	1	1	1	22	9	15	3	1	5	1	5	1	1	1	1	2	1	2	2	5	4	4	3	4	1.7	4	1.8	1.33333	2	2
1	3	1	2	1	22	9	15	3	1	5	1	5	5	5	1	2	5	5	5	5	4	2	1	4	1	3.9	2.4	3.4	4	5	2
1	3	1	2	2	22	9	15	2	1	5	1	5	5	5	1	3	5	5	5	4	4	3	1	4	1	3.9	2.6	3.4	4.33333	4.5	2
1	3	1	2	1	22	9	15	3	1	5	1	4	1	2	1	1	1	1	1	1	3	5	1	5	3	1.4	3.4	1.8	1	1	2
1	3	1	2	2	22	9	15	3	1	5	1	5	1	1	1	1	1	1	2	1	2	4	1	5	3	1.5	3	1.8	1	1.5	2
1	3	1	2	1	22	9	15	3	2	10	1	4	3	5	1	5	4	4	4	4	3	2	4	4	2	3.5	3	2.8	4.33333	4	2
1	3	1	2	2	22	9	15	3	2	10	1	5	5	5	1	5	4	4	5	4	3	4	3	4	2	3.9	3.2	3.4	4.33333	4.5	2
1	3	1	2	1	22	9	15	3	1	5	1	5	1	2	1	1	1	1	2	2	2	5	3	3	5	1.7	3.6	2	1	2	2
1	3	1	2	2	22	9	15	2	2	10	1	5	1	1	1	1	2	1	5	5	2	5	1	2	4	2.3	2.8	1.8	1.33333	5	2
1	3	1	2	1	22	9	15	3	1	5	1	4	5	5	1	1	1	3	4	3	1	5	5	5	3	2.8	3.8	3.2	1.66667	3.5	2
1	3	1	2	2	22	9	15	3	1	5	1	4	4	3	1	1	3	2	5	5	1	5	5	5	3	2.9	3.8	2.6	2	5	2
1	3	1	2	1	22	9	15	2	1	5	5	5	3	5	5	4	4	4	3	3	5	4	1	5	1	4.1	3.2	4.6	4	3	2
1	3	1	2	2	22	9	15	3	1	5	5	5	3	5	5	5	4	4	4	2	4	2	1	5	1	4.2	2.6	4.6	4.33333	3	2
1	3	1	2	1	22	9	15	2	4	20	1	3	1	2	2	1	4	2	3	2	3	3	1	1	2	2.1	2	1.8	2.33333	2.5	2
1	3	1	2	2	22	9	15	2	4	20	1	3	3	2	2	2	5	1	4	4	3	3	3	1	3	2.7	2.6	2.2	2.66667	4	2
1	3	1	2	1	22	9	15	3	1	5	5	4	4	3	5	1	5	4	4	5	3	2	2	5	2	4	2.8	4.2	3.33333	4.5	2
1	3	1	2	2	22	9	15	3	1	5	5	4	4	4	5	5	5	4	3	5	3	3	2	5	2	4.4	3	4.4	4.66667	4	2
1	3	1	2	1	22	9	15	3	1	5	1	5	4	2	1	5	5	5	4	5	3	2	1	3	3	3.7	2.4	2.6	5	4.5	2
1	3	1	2	2	22	9	15	3	1	5	1	5	0	2	1	2	4	4	5	4	3	1	2	4	2	2.8	2.4	1.8	3.33333	4.5	2
1	3	1	2	1	22	9	15	3	1	5	1	5	3	3	4	5	5	4	2	2	4	5	5	5	1	3.4	4	3.2	4.66667	2	2
1	3	1	2	2	22	9	15	3	0	0	3	5	3	4	4	3	4	3	3	3	2	3	3	2	3	3.5	2.6	3.8	3.33333	3	2
1	3	1	2	1	22	9	15	3	1	5	1	4	1	5	1	5	5	5	5	4	3	1	5	3	3	3.6	3	2.4	5	4.5	2
1	3	1	2	2	22	9	15	3	1	5	1	5	5	5	1	4	5	5	5	1	3	1	5	4	2	3.7	3	3.4	4.66667	3	2
1	3	1	2	2	22	9	15	3	1	5	1	5	1	1	1	4	4	4	3	3	1	3	5	5	3	2.7	3.4	1.8	4	3	2
2	3	1	2	1	22	9	15	2	1	5	1	3	1	2	1	2	4	4	4	3	4	1	4	4	2	2.5	3	1.6	3.33333	3.5	2
2	3	1	2	2	22	9	15	3	1	5	1	2	1	4	1	2	4	3	4	4	2	2	2	5	3	2.6	2.8	1.8	3	4	2
2	3	1	2	1	22	9	15	3	1	5	5	5	2	2	5	3	4	4	4	3	3	1	2	4	2	3.7	2.4	3.8	3.66667	3.5	2
2	3	1	2	2	22	9	15	3	1	5	5	5	2	2	5	3	4	2	4	2	4	1	3	4	2	3.4	2.8	3.8	3	3	2
2	3	1	1	1	22	9	15	2	1	5	1	2	2	1	1	1	2	2	4	5	3	2	3	5	3	2.1	3.2	1.4	1.66667	4.5	2
2	3	1	1	1	22	9	15	2	1	5	1	3	1	1	1	1	1	3	1	1	4	1	1	5	5	1.4	3.2	1.4	1.66667	1	2
2	3	1	2	1	22	9	15	4	2	10	1	3	4	5	1	2	5	5	3	2	1	2	5	5	3	3.1	3.2	2.8	4	2.5	2
2	3	1	2	2	22	9	15	2	2	10	5	3	3	3	1	1	5	5	3	1	2	2	2	5	5	3	3.2	3	3.66667	2	2
2	3	1	2	1	22	9	15	3	2	10	1	5	3	4	1	1	5	4	5	5	3	1	2	5	1	3.4	2.4	2.8	3.33333	5	2
2	3	1	2	2	22	9	15	2	3	15	1	3	3	3	1	1	5	5	5	5	2	1	1	3	1	3.2	1.6	2.2	3.66667	5	2
2	3	1	2	1	22	9	15	2	1	5	5	4	2	2	4	5	5	5	5	4	4	1	4	1	1	4.1	2.2	3.4	5	4.5	2
2	3	1	2	2	22	9	15	3	1	5	3	5	4	4	3	3	3	4	4	4	3	3	3	1	2	3.7	2.4	3.8	3.33333	4	2
2	3	1	2	1	22	9	15	2	2	10	1	5	2	1	1	1	1	1	2	2	3	1	2	5	4	1.7	3	2	1	2	2
2	3	1	2	2	22	9	15	3	2	10	1	4	1	1	1	1	3	3	3	2	4	1	2	4	2	2	2.6	1.6	2.33333	2.5	2
2	3	1	2	1	22	9	15	4	2	10	1	3	1	5	1	1	5	1	4	1	1	5	5	5	4	2.3	4	2.2	2.33333	2.5	2
2	3	1	2	2	22	9	15	2	2	10	1	3	3	5	1	1	5	3	4	2	1	5	5	5	3	2.8	3.8	2.6	3	3	2
2	3	1	1	1	22	9	15	3	1	5	1	3	1	2	1	1	2	2	3	2	4	1	3	5	4	1.8	3.4	1.6	1.66667	2.5	2
2	3	1	2	1	22	9	15	2	1	5	1	3	1	1	1	1	3	3	2	2	4	4	1	5	1	1.8	3	1.4	2.33333	2	2
2	3	1	2	2	22	9	15	2	1	5	1	3	1	1	1	1	2	1	2	1	4	1	1	4	3	1.4	2.6	1.4	1.33333	1.5	2
2	3	1	2	1	22	9	15	3	1	5	1	3	2	3	1	4	4	5	3	3	3	2	5	5	2	2.9	3.4	2	4.33333	3	2
2	3	1	2	2	22	9	15	3	3	15	1	5	4	3	1	3	5	5	4	3	2	2	5	5	5	3.4	3.8	2.8	4.33333	3.5	2
2	3	1	2	1	22	9	15	2	2	10	1	3	3	4	1	4	5	1	3	5	4	1	2	5	2	3	2.8	2.4	3.33333	4	2
2	3	1	2	2	22	9	15	3	2	10	1	5	3	4	1	1	3	3	2	4	2	1	1	5	2	2.7	2.2	2.8	2.33333	3	2
2	3	1	1	1	22	9	15	2	1	5	1	3	1	1	1	2	3	3	5	4	3	3	1	3	2	2.4	2.4	1.4	2.66667	4.5	2
2	3	1	1	1	22	9	15	2	2	10	1	5	1	1	1	1	1	1	1	1	5	5	5	5	5	1.4	5	1.8	1	1	2
2	3	1	2	1	22	9	15	3	1	5	1	4	1	1	1	1	5	2	2	4	3	2	1	4	2	2.2	2.4	1.6	2.66667	3	2
2	3	1	2	2	22	9	15	3	2	10	1	5	3	1	1	4	4	4	2	2	3	1	1	5	3	2.7	2.6	2.2	4	2	2
2	3	1	2	1	22	9	15	3	4	20	1	5	1	2	1	1	1	1	1	2	1	1	1	4	5	1.6	2.4	2	1	1.5	2
2	3	1	2	2	22	9	15	3	2	10	1	2	2	2	1	4	3	1	1	1	1	1	3	3	1	1.8	1.8	1.6	2.66667	1	2
2	3	1	2	1	22	9	15	1	1	5	1	2	4	2	1	1	1	1	2	2	3	1	1	5	4	1.7	2.8	2	1	2	2
2	3	1	2	2	22	9	15	2	1	5	1	4	1	1	1	1	1	1	1	1	3	1	3	5	4	1.3	3.2	1.6	1	1	2
2	3	1	2	1	22	9	15	3	1	5	5	5	2	2	5	3	5	4	5	5	3	1	4	5	2	4.1	3	3.8	4	5	2
2	3	1	2	2	22	9	15	2	1	5	5	5	5	4	5	5	5	5	5	5	3	1	1	1	2	4.9	1.6	4.8	5	5	2
2	3	1	2	2	22	9	15	3	2	10	1	5	3	3	1	3	5	5	3	3	1	1	1	1	2	3.2	1.2	2.6	4.33333	3	2
2	3	1	2	1	22	9	15	3	4	20	1	5	4	3	1	1	5	5	5	1	1	1	1	5	2	3.1	2	2.8	3.66667	3	2
2	3	1	2	2	22	9	15	3	3	15	1	4	2	1	1	1	5	2	5	4	1	1	2	5	2	2.6	2.2	1.8	2.66667	4.5	2
2	3	1	2	1	22	9	15	3	2	10	1	4	2	3	1	1	4	3	3	4	4	1	3	5	3	2.6	3.2	2.2	2.66667	3.5	2
2	3	1	2	2	22	9	15	3	3	15	1	4	2	3	1	2	3	4	2	2	4	1	3	5	3	2.4	3.2	2.2	3	2	2
2	3	1	2	1	22	9	15	3	1	5	1	5	1	1	2	5	3	4	4	2	2	2	2	4	4	2.8	2.8	2	4	3	2
2	3	1	2	2	22	9	15	3	1	5	1	5	3	1	1	5	4	4	2	4	5	1	1	5	2	3	2.8	2.2	4.33333	3	2
2	3	1	2	1	22	9	15	3	1	5	1	5	1	3	1	1	4	4	3	2	3	1	2	5	3	2.5	2.8	2.2	3	2.5	2
2	3	1	2	2	22	9	15	2	1	5	1	5	1	3	1	1	5	5	4	4	3	1	1	5	3	3	2.6	2.2	3.66667	4	2
2	3	1	2	1	22	9	15	3	4	20	1	5	2	3	1	1	4	4	4	5	2	1	2	5	1	3	2.2	2.4	3	4.5	2
2	3	1	2	2	22	9	15	3	2	10	2	5	2	3	1	3	3	3	1	5	2	1	1	5	3	2.8	2.4	2.6	3	3	2
2	3	1	2	1	22	9	15	3	1	5	1	3	4	4	1	1	3	3	3	1	5	1	1	5	3	2.4	3	2.6	2.33333	2	2
2	3	1	2	2	22	9	15	5	1	5	5	4	4	1	1	2	4	5	3	1	5	1	1	5	3	3	3	3	3.66667	2	2
2	3	1	2	1	22	9	15	3	1	5	1	4	1	1	1	2	5	2	2	1	3	5	5	5	3	2	4.2	1.6	3	1.5	2
2	3	1	2	2	22	9	15	3	1	5	1	5	1	2	1	2	5	2	1	1	5	5	5	5	3	2.1	4.6	2	3	1	2
2	3	1	2	1	22	9	15	4	1	5	1	3	1	2	1	1	1	4	3	2	4	2	1	3	3	1.9	2.6	1.6	2	2.5	2
2	3	1	2	2	22	9	15	3	1	5	1	3	1	1	1	5	3	4		3	3	2	2	2	2		2.2	1.4	4		2
2	3	1	2	1	22	9	15	4	1	5	1	3	1	2	2	1	3	3	3	1	3	2	2	5	4	2	3.2	1.8	2.33333	2	2
2	3	1	2	2	22	9	15	3	1	5	1	3	1	2	3	1	1	1	3	2	2	1	4	5	3	1.8	3	2	1	2.5	2
2	2	2	1	1	22	7	13	3	0	0	2	4	0	3	3	3	3	3	4	2	2	3	1	3	2	2.7	2.2	2.4	3	3	2
1	3	2	2	1	22	9	15	2	0	0	1	5	2	4	1	3	4	4	4	3	3	3	1	5	2	3.1	2.8	2.6	3.66667	3.5	2
1	3	2	2	2	22	9	15	3	0	0	1	5	2	4	1	1	4	5	5	5	4	3	2	5	3	3.3	3.4	2.6	3.33333	5	2
1	3	2	2	1	22	9	15	3	0	0	1	4	3	4	1	1	4	5	4	3	1	1	3	4	3	3	2.4	2.6	3.33333	3.5	2
1	3	2	2	2	22	9	15	3	0	0	1	5	5	5	1	1	5	5	4	4	1	1	2	4	3	3.6	2.2	3.4	3.66667	4	2
1	3	2	1	1	22	9	15	3	0	0	1	4	1	2	1	1	4	5	3	2	2	2	3	4	4	2.4	3	1.8	3.33333	2.5	2
1	3	2	2	1	22	9	15	2	0	0	1	3	1	4	1	1	1	1	3	5	5	2	5	5	5	2.1	4.4	2	1	4	2
1	3	2	2	2	22	9	15	2	0	0	1	4	1	4	1	1	1	1	2	2	1	1	5	5	5	1.8	3.4	2.2	1	2	2
1	3	2	1	1	22	9	15	2	0	0	5	5	0	4	5	1	4	4	4	4	3	3	1	2	3	3.6	2.4	3.8	3	4	2
1	3	2	2	1	22	9	15	3	0	0	1	4	2	2	1	1	1	1	1	2	1	1	1	1	3	1.6	1.4	2	1	1.5	2
1	3	2	2	2	22	9	15	3	0	0	1	4	2	2	1	1	1	5	1	4	5	3	1	1	3	2.2	2.6	2	2.33333	2.5	2
1	3	2	2	1	22	9	15	3	0	0	5	4	1	2	5	1	2	1	5	4	4	2	1	1	3	3	2.2	3.4	1.33333	4.5	2
1	3	2	2	2	22	9	15	3	0	0	4	5	1	2	1	2	2	2	4	4	3	1	1	1	2	2.7	1.6	2.6	2	4	2
1	3	2	1	1	22	9	15	3	0	0	1	2	2	3	1	3	5	5	3	5	5	5	1	5	3	3	3.8	1.8	4.33333	4	2
1	3	2	2	1	22	9	15	3	0	0	1	3	2	1	1	5	5	5	5	5	1	1	2	3	1	3.3	1.6	1.6	5	5	2
1	3	2	2	2	22	9	15	3	0	0	1	3	2	3	1	2	5	5	5	5	1	1	1	4	2	3.2	1.8	2	4	5	2
1	3	2	1	1	22	9	15	3	0	0	1	4	3	3	1	2	4	3	4	3	5	5	4	5	3	2.8	4.4	2.4	3	3.5	2
1	3	2	2	1	22	9	15	3	0	0	1	4	3	3	1	1	3	4	3	5	1	5	2	5	3	2.8	3.2	2.4	2.66667	4	2
1	3	2	2	2	22	9	15	3	0	0	1	3	2	1	1	4	4	4	4	3	1	5	4	5	3	2.7	3.6	1.6	4	3.5	2
1	3	2	1	1	22	9	15	3	0	0	5	5	5	5	5	5	5	5	5	5	2	3	1	2	2	5	2	5	5	5	2
1	3	2	2	1	22	9	15	3	0	0	1	3	2	2	1	3	5	4	1	2	5	1	3	5	4	2.4	3.6	1.8	4	1.5	2
1	3	2	2	2	22	9	15	3	0	0	5	5	1	1	5	1	4	4	4	2	3	1	5	5	3	3.2	3.4	3.4	3	3	2
1	3	2	2	1	22	9	15	3	0	0	5	5	2	3	5	5	5	5	5	2	1	1	1	5	1	4.2	1.8	4	5	3.5	2
1	3	2	2	2	22	9	15	2	0	0	1	5	1	2	1	5	5	5	5	4	1	1	1	5	1	3.4	1.8	2	5	4.5	2
1	3	2	1	1	22	9	15	2	0	0	3	3	2	3	2	1	4	3	2	3	2	2	1	5	3	2.6	2.6	2.6	2.66667	2.5	2
1	3	2	2	1	22	10	16	3	0	0	1	5	3	4	1	1	5	5	5	5	1	1	1	1	2	3.5	1.2	2.8	3.66667	5	2
1	3	2	2	2	22	10	16	3	0	0	1	5	1	1	1	1	3	3	2	2	1	2	5	1	3	2	2.4	1.8	2.33333	2	2
1	3	2	2	1	22	9	15	3	0	0	1	3	2	2	1	1	1	1	5	5	4	4	1	1	4	2.2	2.8	1.8	1	5	2
1	3	2	2	2	22	9	15	3	0	0	1	5	2	1	1	2	2	2	5	5	4	4	1	1	3	2.6	2.6	2	2	5	2
1	3	2	2	1	22	9	15	2	0	0	1	5	1	5	1	5	5	5	5	3	4	1	1	2	3	3.6	2.2	2.6	5	4	2
1	3	2	2	2	22	9	15	3	0	0	1	5	1	5	1	5	5	5	5	3	3	5	3	5	1	3.6	3.4	2.6	5	4	2
1	3	2	2	1	22	9	15	2	0	0	1	5	3	2	1	1	4	2	3	2	3	4	2	5	3	2.4	3.4	2.4	2.33333	2.5	2
1	3	2	2	2	22	9	15	2	0	0	1	3	2	1	1	2	4	3	3	2	2	4	2	5	3	2.2	3.2	1.6	3	2.5	2
1	3	2	2	1	22	9	15	2	0	0	1	4	2	3	1	5	4	2	4	2	4	2	1	5	2	2.8	2.8	2.2	3.66667	3	2
1	3	2	2	2	22	9	15	3	0	0	1	4	3	4	1	5	3	4	3	4	3	2	2	5	3	3.2	3	2.6	4	3.5	2
1	3	2	2	1	22	9	15	3	0	0	1	4	2	4	1	1	3	3	4	2	2	3	2	5	3	2.5	3	2.4	2.33333	3	2
1	3	2	2	2	22	9	15	3	0	0	1	4	2	4	2	1	2	3	2	3	2	2	1	5	3	2.4	2.6	2.6	2	2.5	2
1	3	2	2	1	22	9	15	3	0	0	2	5	1	1	2	1	2	1	4	4	1	3	1	1	3	2.3	1.8	2.2	1.33333	4	2
1	3	2	2	2	22	9	15	3	0	0	1	5	1	2	2	2	4	4	4	4	2	1	3	1	3	2.9	2	2.2	3.33333	4	2
1	3	2	2	1	22	9	15	0	0	0	1	5	2	2	1	2	4	5	5	3	5	3	4	5	3	3	4	2.2	3.66667	4	2
1	3	2	2	2	22	9	15	0	0	0	1	5	2	1	1	1	4	4	4	3	4	3	3	5	3	2.6	3.6	2	3	3.5	2
1	3	2	1	1	22	9	15	0	0	0	1	0	1	1	1	3	4	3	2	2	4	4	2	5	4	1.8	3.8	0.8	3.33333	2	2
1	3	2	1	1	22	9	15	3	0	0	5	5	3	4	5	5	5	5	5	5	3	3	2	1	3	4.7	2.4	4.4	5	5	2
1	3	2	2	1	22	9	15	3	0	0	1	3	3	3	1	1	3	4	4	5	3	4	2	3	2	2.8	2.8	2.2	2.66667	4.5	2
1	3	2	2	2	22	9	15	3	0	0	1	5	4	3	1	3	2	1	5	4	3	3	2	1	2	2.9	2.2	2.8	2	4.5	2
1	3	2	1	1	22	9	15	2	0	0	5	5	0	4	5	1	4	4	3	2	3	3	3	3	2	3.3	2.8	3.8	3	2.5	2
2	3	2	2	1	22	9	15	3	0	0	1	3	1	1	1	3	4	2	3	3	3	1	1	4	3	2.2	2.4	1.4	3	3	2
2	3	2	2	2	22	9	15	3	0	0	1	3	1	2	1	1	3	3	2	2	1	1	2	3	2	1.9	1.8	1.6	2.33333	2	2
2	3	2	2	1	22	9	15	3	0	0	1	5	1	1	1	1	2	1	1	1	5	1	3	5	2	1.5	3.2	1.8	1.33333	1	2
2	3	2	2	2	22	9	15	3	0	0	1	3	1	1	1	1	3	3	2	1	4	1	5	5	3	1.7	3.6	1.4	2.33333	1.5	2
2	3	2	2	1	22	9	15	3	0	0	1	4	1	2	1	2	5	5	2	1	4	1	1	4	2	2.4	2.4	1.8	4	1.5	2
2	3	2	2	2	22	9	15	3	0	0	2	5	1	1	1	4	5	5	2	2	3	1	3	3	3	2.8	2.6	2	4.66667	2	2
2	3	2	1	1	22	9	15	3	0	0	1	3	3	2	1	1	3	3	4	2	2	5	2	5	4	2.3	3.6	2	2.33333	3	2
2	3	2	1	1	22	9	15	3	0	0	1	3	1	2	1	2	1	1	3	4	1	1	1	5	3	1.9	2.2	1.6	1.33333	3.5	2
2	3	2	1	1	22	9	15	3	0	0	1	2	1	2	1	1	4	3	4	5	5	1	5	2	2	2.4	3	1.4	2.66667	4.5	2
2	3	2	1	1	22	9	15	3	0	0	1	1	1	1	1	1	1	2	5	5	5	1	5	5	5	1.9	4.2	1	1.33333	5	2
2	3	2	1	1	22	9	15	3	0	0	3	5	1	2	3	1	2	2	2	2	3	3	3	4	4	2.3	3.4	2.8	1.66667	2	2
2	3	2	2	1	22	9	15	4	0	0	3	3	2	5	4	1	3	3	3	3	1	5	1	5	4	3	3.2	3.4	2.33333	3	2
2	3	2	2	2	22	9	15	3	0	0	4	4	3	3	3	3	2	4	4	3	3	4	3	5	3	3.3	3.6	3.4	3	3.5	2
2	3	2	2	1	22	9	15	2	0	0	3	5	4	5	5	5	5	5	5	4	1	4	1	5	3	4.6	2.8	4.4	5	4.5	2
2	3	2	2	2	22	9	15	2	0	0	5	5	5	5	5	5	5	4	5	2	1	3	1	5	2	4.6	2.4	5	4.66667	3.5	2
2	3	2	1	1	22	9	15	3	0	0	5	5	1	2	5	1	2	2	1	2	4	2	4	5	4	2.6	3.8	3.6	1.66667	1.5	2
2	3	2	1	1	22	9	15	3	0	0	1	4	1	2	1	1	2	2	2	2	2	5	1	5	2	1.8	3	1.8	1.66667	2	2
2	3	2	2	1	22	9	15	3	0	0	1	5	3	5	1	5	4	5	5	5	1	1	2	2	1	3.9	1.4	3	4.66667	5	2
2	3	2	2	2	22	9	15	3	0	0	1	5	4	2	1	5	4	5	5	4	1	1	1	2	1	3.6	1.2	2.6	4.66667	4.5	2
2	3	2	2	1	22	9	15	3	0	0	1	4	1	1	1	1	1	1	1	4	4	1	3	2	4	1.6	2.8	1.6	1	2.5	2
2	3	2	2	2	22	9	15	2	0	0	4	4	1	2	4	1	2	1	2	2	3	3	3	3	3	2.3	3	3	1.33333	2	2
2	3	2	1	1	22	9	15	3	0	0	4	4	1	3	4	1	3	1	4	2	2	1	1	5	3	2.7	2.4	3.2	1.66667	3	2
2	3	2	1	1	22	9	15	3	0	0	5	4	1	4	5	3	5	1	2	1	5	5	5	5	2	3.1	4.4	3.8	3	1.5	2
2	3	2	1	1	22	9	15	3	0	0	4	5	2	3	3	1	5	5	5	2	1	1	1	5	2	3.5	2	3.4	3.66667	3.5	2
2	3	2	2	1	22	9	15	3	0	0	1	4	4	2	1	1	5	5	4	3	2	1	1	5	2	3	2.2	2.4	3.66667	3.5	2
2	3	2	2	2	22	9	15	3	0	0	1	5	2	1	1	1	5	4	4	4	1	1	1	5	4	2.8	2.4	2	3.33333	4	2
2	3	2	1	1	22	9	15	2	0	0	1	4	2	2	1	3	4	3	2	2	3	1	1	5	3	2.4	2.6	2	3.33333	2	2
2	3	2	2	1	22	9	15	3	0	0	1	3	2	1	1	1	4	4	5	4	3	1	1	1	3	2.6	1.8	1.6	3	4.5	2
2	3	2	2	2	22	9	15	3	0	0	1	4	1	1	1	1	4	2	5	3	3	1	1	1	3	2.3	1.8	1.6	2.33333	4	2
2	3	2	2	1	22	9	15	3	0	0	1	5	1	1	1	1	5	5	3	2	2	1	2	4	3	2.5	2.4	1.8	3.66667	2.5	2
2	3	2	2	2	22	9	15	3	0	0	1	5	1	1	1	1	3	3	2	2	2	1	2	5	2	2	2.4	1.8	2.33333	2	2
2	3	2	2	1	22	9	15	3	0	0	1	3	2	1	1	1	1	1	2	2	1	2	1	4	4	1.5	2.4	1.6	1	2	2
2	3	2	2	2	22	9	15	2	0	0	1	3	1	1	1	1	2	2	2	2	1	2	1	4	4	1.6	2.4	1.4	1.66667	2	2
2	3	2	2	1	22	9	15	3	0	0	1	4	1	2	4	1	3	3	4	3	3	2	3	4	4	2.6	3.2	2.4	2.33333	3.5	2
2	3	2	2	2	22	9	15	3	0	0	1	4	1	1	3	1	3	3	4	4	3	2	2	4	4	2.5	3	2	2.33333	4	2
2	3	2	1	1	22	9	15	3	0	0	1	3	1	1	1	1	2	2	5	5	4	2	1	5	2	2.2	2.8	1.4	1.66667	5	2
2	3	2	2	1	22	9	15	3	0	0	3	5	2	3	1	1	1	1	3	1	1	1	1	5	5	2.1	2.6	2.8	1	2	2
2	3	2	2	2	22	9	15	2	0	0	1	3	1	4	1	1	1	1	2	1	2	5	2	5	5	1.6	3.8	2	1	1.5	2
2	3	2	2	1	22	9	15	3	0	0	2	5	3	3	1	1	5	5	5	2	1	1	2	5	1	3.2	2	2.8	3.66667	3.5	2
2	3	2	2	2	22	9	15	5	0	0	1	5	5	5	1	2	5	4	3	3	1	1	2	5	1	3.4	2	3.4	3.66667	3	2
2	3	2	2	1	22	9	15	0	0	0	1	0	1	2	1	3	4	4	3	3	2	1	1	3	1	2.2	1.6	1	3.66667	3	2
2	3	2	2	2	22	9	15	0	0	0	2	5	2	2	2	4	4	4	3	3	1	1	2	2	2	3.1	1.6	2.6	4	3	2
2	3	2	1	1	22	9	15	0	0	0	1	0	5	5	1	5	5	5	4	5	2	1	2	3	2	3.6	2	2.4	5	4.5	2
2	3	2	1	1	22	9	15	0	0	0	1	5	1	2	1	4	4	5	5	5	3	2	4	4	2	3.3	3	2	4.33333	5	2
2	3	2	2	1	22	9	15	0	0	0	2	3	1	1	1	1	1	1	1	1	1	1	1	1	2	1.3	1.2	1.6	1	1	2
2	3	2	2	2	22	9	15	0	0	0	1	0	2	1	1	1	3	3	5	3	1	1	5	5	3	2	3	1	2.33333	4	2
2	3	2	2	1	22	9	15	0	0	0	1	2	2	4	1	2	4	4	2	1	1	5	2	5	4	2.3	3.4	2	3.33333	1.5	2
2	3	2	2	2	22	9	15	0	0	0	1	2	3	4	1	3	2	3	2	1	1	2	1	5	1	2.2	2	2.2	2.66667	1.5	2
2	3	2	2	1	22	9	15	0	0	0	1	0	2	2	1	1	5	4	3	3	4	1	2	5	4	2.2	3.2	1.2	3.33333	3	2
2	3	2	2	2	22	9	15	0	0	0	1	0	3	2	1	4	4	4	4	4	3	1	4	4	3	2.7	3	1.4	4	4	2
2	3	2	1	1	22	9	15	3	0	0	1	3	1	3	5	1	2	1	3	2	2	2	4	3	3	2.2	2.8	2.6	1.33333	2.5	2
2	3	2	1	1	22	9	15	2	0	0	1	3	3	4	1	1	1	1	3	1	1	2	1	5	3	1.9	2.4	2.4	1	2	2
2	3	2	1	1	22	9	15	3	0	0	1	4	1	1	1	1	2	2	3	2	2	2	1	5	2	1.8	2.4	1.6	1.66667	2.5	2
2	3	2	1	1	22	9	15	3	0	0	1	4	0	2	1	3	4	4	3	2	1	1	1	5	3	2.4	2.2	1.6	3.66667	2.5	2
1	2	1	2	1	23	7	13	5	1	5	1	5	4	3	1	1	4	3	3	3	2	4	2	2	1	2.8	2.2	2.8	2.66667	3	2
1	2	1	2	2	23	7	13	5	2	10	1	4	4	4	1	1	4	4	3	3	2	3	2	2	2	2.9	2.2	2.8	3	3	2
1	2	1	2	1	23	7	13	5	1	5	5	5	5	4	5	3	5	5	5	3	2	2	1	3	2	4.5	2	4.8	4.33333	4	2
1	2	1	2	2	23	7	13	5	1	5	5	5	5	4	5	3	5	5	5	4	2	2	1	2	1	4.6	1.6	4.8	4.33333	4.5	2
1	2	1	2	1	23	7	13	5	3	15	1	4	2	1	3	1	5	3	4	2	3	3	2	4	2	2.6	2.8	2.2	3	3	2
1	2	1	2	2	23	7	13	5	3	15	2	4	2	2	3	1	4	5	4	3	3	4	4	5	3	3	3.8	2.6	3.33333	3.5	2
1	2	1	1	1	23	7	13	5	1	5	1	3	0	2	1	3	3	3	2	2	5	3	1	5	2	2	3.2	1.4	3	2	2
1	2	1	2	1	23	7	13	5	1	5	5	4	4	2	5	1	1	3	2	1	5	5	5	5	4	2.8	4.8	4	1.66667	1.5	2
1	2	1	2	2	23	7	13	5	0	0	2	0	2	3	1	2	3	1	4	3	1	2	2	1	1	2.1	1.4	1.6	2	3.5	2
1	2	1	2	1	23	7	13	5	2	10	3	4	2	2	3	2	2	2	2	2	2	2	2	2	4	2.4	2.4	2.8	2	2	2
1	2	1	2	2	23	7	13	5	3	15	4	3	1	3	4	4	4	4	3	4	3	3	1	3	2	3.4	2.4	3	4	3.5	2
1	2	1	2	1	23	7	13	5	1	5	4	5	4	2	4	4	5	4	4	2	5	5	2	5	3	3.8	4	3.8	4.33333	3	2
1	2	1	2	2	23	7	13	5	3	15	5	5	4	1	5	4	3	4	5	5	3	5	3	4	3	4.1	3.6	4	3.66667	5	2
1	2	1	2	1	23	7	13	5	2	10	5	5	2	4	5	1	5	5	5	5	2	2	1	3	1	4.2	1.8	4.2	3.66667	5	2
1	2	1	2	2	23	7	13	5	1	5	5	5	5	5	5	1	5	5	5	5	2	3	1	3	2	4.6	2.2	5	3.66667	5	2
1	2	1	2	1	23	7	13	5	1	5	1	5	5	2	1	2	2	1	1	5	2	1	1	1	2	2.5	1.4	2.8	1.66667	3	2
1	2	1	2	2	23	7	13	5	4	20	1	5	5	5	1	1	3	5	5	5	3	4	1	1	5	3.6	2.8	3.4	3	5	2
1	2	1	2	1	23	7	13	5	1	5	4	4	5	5	5	3	5	5	5	5	1	5	1	5	4	4.6	3.2	4.6	4.33333	5	2
1	2	1	2	2	23	7	13	5	4	20	1	4	5	5	1	1	5	5	5	5	4	5	5	1	5	3.7	4	3.2	3.66667	5	2
1	2	1	2	1	23	7	13	5	3	15	4	4	5	4	4	4	5	5	5	4	2	2	1	2	1	4.4	1.6	4.2	4.66667	4.5	2
1	2	1	2	2	23	7	13	5	2	10	4	4	5	3	4	3	5	5	4	4	2	1	1	2	1	4.1	1.4	4	4.33333	4	2
1	2	1	2	1	23	7	13	5	4	20	5	5	5	5	5	4	5	5	5	5	2	1	1	4	1	4.9	1.8	5	4.66667	5	2
1	2	1	2	2	23	7	13	5	2	10	5	4	4	4	5	1	5	5	4	4	2	2	2	3	2	4.1	2.2	4.4	3.66667	4	2
1	2	1	1	1	23	7	13	1	1	5	1	5	5	5	1	5	5	3	3	5	2	1	1	4	1	3.8	1.8	3.4	4.33333	4	2
1	2	1	2	1	23	7	13	5	1	5	1	4	4	5	4	3	1	2	4	4	3	1	3	4	3	3.2	2.8	3.6	2	4	2
1	2	1	2	2	23	7	13	5	2	10	1	4	4	4	2	1	3	3	4	4	3	2	3	5	3	3	3.2	3	2.33333	4	2
1	2	1	2	1	23	7	13	5	1	5	5	5	2	1	5	1	5	5	3	4	2	3	3	3	2	3.6	2.6	3.6	3.66667	3.5	2
1	2	1	2	2	23	7	13	5	4	20	5	4	5	2	1	3	4	5	3	5	3	2	2	5	2	3.7	2.8	3.4	4	4	2
1	2	1	2	1	23	7	13	5	1	5	1	3	1	3	1	1	3	1	3	2	2	5	5	2	4	1.9	3.6	1.8	1.66667	2.5	2
1	2	1	2	2	23	7	13	5	4	20	1	2	2	2	1	2	3	2	2	1	2	5	5	2	5	1.8	3.8	1.6	2.33333	1.5	2
1	2	1	2	1	23	7	13	5	1	5	1	4	3	4	1	1	1	1	1	2	2	3	1	2	1	1.9	1.8	2.6	1	1.5	2
1	2	1	2	2	23	7	13	5	1	5	1	3	2	2	1	1	3	3	2	2	3	4	1	2	2	2	2.4	1.8	2.33333	2	2
1	2	1	1	2	23	7	13	5	1	5	1	3	2	3	1	1	3	3	4	1	2	1	5	1	3	2.2	2.4	2	2.33333	2.5	2
1	2	1	2	1	23	7	13	5	3	15	4	4	3	1	5	4	5	4	4	5	5	4	2	3	3	3.9	3.4	3.4	4.33333	4.5	2
1	2	1	2	2	23	7	13	5	1	5	1	3	1	3	3	4	5	4	4	2	4	5	4	5	5	3	4.6	2.2	4.33333	3	2
1	2	1	2	1	23	7	13	5	1	5	2	3	4	4	2	2	3	3	3	4	4	4	4	4	4	3	4	3	2.66667	3.5	2
1	2	1	2	2	23	7	13	5	1	5	2	2	2	2	1	2	3	3	3	3	3	3	3	3	3	2.3	3	1.8	2.66667	3	2
1	2	1	2	1	23	7	13	5	3	15	5	5	4	3	5	1	5	3	4	5	3	1	1	5	1	4	2.2	4.4	3	4.5	2
1	2	1	2	2	23	7	13	5	2	10	5	5	5	5	5	3	3	1	2	4	2	2	3	4	5	3.8	3.2	5	2.33333	3	2
1	2	1	2	1	23	7	13	5	1	5	1	5	1	2	1	1	4	4	4	3	3	3	1	4	3	2.6	2.8	2	3	3.5	2
1	2	1	2	2	23	7	13	5	1	5	1	4	1	2	1	1	5	4	4	4	3	3	1	2	2	2.7	2.2	1.8	3.33333	4	2
1	2	1	1	2	23	7	13	5	0	0	1	4	0	2	1	1	1	3	2	4	5	5	1	5	4	1.9	4	1.6	1.66667	3	2
1	2	1	2	1	23	7	13	5	0	0	1	5	0	4	5	1	5	5	4	4	5	1	1	1	2	3.4	2	3	3.66667	4	2
1	2	1	2	2	23	7	13	5			1	5	0	3	5	1	5	5	5	5	4	1	1	4	3	3.5	2.6	2.8	3.66667	5	2
1	2	1	1	2	23	7	13	5	2	10	5	5	2	2	5	5	4	5	2	2	5	5	2	5	1	3.7	3.6	3.8	4.66667	2	2
1	2	1	1	1	23	7	13	5	0	0	1	5	0	0	1	5	5	4	4	3	3	3	1	2	2	2.8	2.2	1.4	4.66667	3.5	2
1	2	1	2	1	23	7	13	5	0	0	1	3	0	0	1	1	5	5	4	5	4	2	1	2	3	2.5	2.4	1	3.66667	4.5	2
1	2	1	2	2	23	7	13	5	0	0	1	3	0	0	1	4	1	5	4	2	3	2	1	2	3	2.1	2.2	1	3.33333	3	2
1	2	1	2	1	23	7	13	5	0	0	5	3	3	1	5	1	5	3	3	1	2	2	1	3	2	3	2	3.4	3	2	2
1	2	1	2	2	23	7	13	5	2	10	5	3	3	3	5	3	3	5	3	4	2	2	2	2	3	3.7	2.2	3.8	3.66667	3.5	2
1	2	1	2	1	23	7	13	5	2	10	1	5	4	2	3	4	5	4	4	4	2	2	1	2	2	3.6	1.8	3	4.33333	4	2
1	2	1	2	2	23	7	13	5	2	10	3	5	2	3	3	3	4	5	5	5	3	3	1	2	2	3.8	2.2	3.2	4	5	2
1	2	1	2	1	23	7	13	5	0	0	1	3	0	0	1	1	1	1	2	1	3	3	5	1	5	1.1	3.4	1	1	1.5	2
1	2	1	2	2	23	7	13	5	0	0	1	3	0	0	1	1	1	1	1	1	3	2	5	2	5	1	3.4	1	1	1	2
1	2	1	2	1	23	7	13	5	0	0	1	5	2	2	1	1	5	1	3	2	4	3	5	5	1	2.3	3.6	2.2	2.33333	2.5	2
1	2	1	2	2	23	7	13	5	2	10	1	3	0	3	1	1	5	5	3	3	3	3	1	4	3	2.5	2.8	1.6	3.66667	3	2
1	2	1	2	1	23	7	13	5	0	0	1	3	0	2	5	1	3	1	4	3	5	1	5	2	4	2.3	3.4	2.2	1.66667	3.5	2
1	2	1	2	2	23	7	13	5	0	0	1	4	0	2	5	1	4	1	4	5	4	1	5	1	5	2.7	3.2	2.4	2	4.5	2
1	2	1	2	1	23	7	13	5	0	0	3	5	0	3	2	2	5	5	4	4	2	1	1	3	2	3.3	1.8	2.6	4	4	2
1	2	1	2	2	23	7	13	5	0	0	3	5	0	3	1	1	5	5	5	5	2	1	1	2	1	3.3	1.4	2.4	3.66667	5	2
1	2	1	2	1	23	7	13	5	2	10	5	5	3	3	5	1	4	3	3	2	3	2	3	5	2	3.4	3	4.2	2.66667	2.5	2
1	2	1	2	2	23	7	13	5	2	10	1	4	3	2	3	2	3	3	4	3	4	4	3	5	2	2.8	3.6	2.6	2.66667	3.5	2
1	2	1	2	1	23	7	13	5	0	0	1	5	3	4	1	1	3	3	3	5	5	5	1	3	5	2.9	3.8	2.8	2.33333	4	2
1	2	1	2	2	23	7	13	5	0	0	3	5	5	3	5	1	3	1	1	1	3	3	1	2	3	2.8	2.4	4.2	1.66667	1	2
1	2	1	1	1	23	7	13	5	1	5	5	5	4	3	5	1	5	5	3	2	4	4	1	5	3	3.8	3.4	4.4	3.66667	2.5	2
2	2	1	1	1	23	7	13	5	3	15	1	2	5	4	1	4	4	4	4	4	4	3	3	5	2	3.3	3.4	2.6	4	4	2
2	2	1	2	1	23	7	13	5	3	15	4	2	2	5	4	1	5	4	3	3	3	5	3	5	3	3.3	3.8	3.4	3.33333	3	2
2	2	1	2	2	23	7	13	5	1	5	5	3	2	3	2	1	5	5	2	5	3	3	1	5	3	3.3	3	3	3.66667	3.5	2
2	2	1	2	1	23	7	13	5	3	15	5	3	2	1	5	1	3	2	1	1	5	3	2	5	4	2.4	3.8	3.2	2	1	2
2	2	1	2	2	23	7	13	5	2	10	5	3	3	1	5	1	3	3	2	1	5	3		5	3	2.7		3.4	2.33333	1.5	2
2	2	1	2	1	23	7	13	5	0	0	1	5	0	2	1	1	1	1	2	4	5	1	1	5	5	1.8	3.4	1.8	1	3	2
2	2	1	2	2	23	7	13	5	0	0	1	5	0	3	5	1	4	2	4	5	3	1	1	4	2	3	2.2	2.8	2.33333	4.5	2
2	2	1	2	1	23	7	13	5	0	0	1	4	0	1	4	1	5	5	4	3	4	1	1	3	3	2.8	2.4	2	3.66667	3.5	2
2	2	1	2	2	23	7	13	5	0	0	1	4	0	1	1	3	5	5	5	3	3	1	1	3	3	2.8	2.2	1.4	4.33333	4	2
2	2	1	2	1	23	7	13	5	3	15	5	4	4	2	1	5	5	1	3	5	3	4	1	2	1	3.5	2.2	3.2	3.66667	4	2
2	2	1	2	2	23	7	13	5	3	15	5	5	2	5	5	5	5	4	5	5	3	1	5	4	4	4.6	3.4	4.4	4.66667	5	2
2	2	1	2	1	23	7	13	5	3	15	5	4	4	4	5	5	5	5	3	4	4	4	2	2	2	4.4	2.8	4.4	5	3.5	2
2	2	1	2	2	23	7	13	5	1	5	5	4	3	3	3	5	5	5	4	4	4	5	4	4	3	4.1	4	3.6	5	4	2
2	2	1	2	1	23	7	13	5	1	5	5	4	4	2	5	1	5	4	4	4	2	1	1	3	2	3.8	1.8	4	3.33333	4	2
2	2	1	2	2	23	7	13	5	1	5	5	4	5	1	5	1	5	4	5	5	3	1	1	5	2	4	2.4	4	3.33333	5	2
2	2	1	2	1	23	7	13	5	1	5	4	4	3	3	1	4	3	3	3	3	2	2	2	3	2	3.1	2.2	3	3.33333	3	2
2	2	1	2	2	23	7	13	5	2	10	5	3	4	3	5	4	4	4	4	4	3	2	2	2	3	4	2.4	4	4	4	2
2	2	1	2	1	23	7	13	5	3	15	1	4	5	4	1	1	4	2	4	3	5	3	1	5	4	2.9	3.6	3	2.33333	3.5	2
2	2	1	2	2	23	7	13	5	1	5	1	4	3	5	1	4	4	4	3	3	4	2	1	5	2	3.2	2.8	2.8	4	3	2
2	2	1	2	1	23	7	13	5	3	15	1	5	5	5	1	1	4	1	3	4	5	3	2	5	4	3	3.8	3.4	2	3.5	2
2	2	1	2	2	23	7	13	5	2	10	1	4	3	4	1	4	4	4	3	2	4	1	1	5	2	3	2.6	2.6	4	2.5	2
2	2	1	2	1	23	7	13	5	0	0	2	4	1	4	5	2	1	2	4	5	2	2	1	5	2	3	2.4	3.2	1.66667	4.5	2
2	2	1	2	2	23	7	13	5	0	0	1	3	0	2	5	1	1	1	3	3	3	2	1	3	3	2	2.4	2.2	1	3	2
2	2	1	2	1	23	7	13	5	0	0	1	4	0	1	1	1	1	1	2	3	3	1	1	2	1	1.5	1.6	1.4	1	2.5	2
2	2	1	2	2	23	7	13	5	0	0	1	3	0	1	1	1	4	1	2	3	3	1	1	3	5	1.7	2.6	1.2	2	2.5	2
2	2	1	2	1	23	7	13	5	0	0	1	5	5	4	2	5	5	5	4	3	3	3	1	5	2	3.9	2.8	3.4	5	3.5	2
2	2	1	2	2	23	7	13	5	2	10	1	3	4	5	1	4	5	4	5	2	2	4	1	5	2	3.4	2.8	2.8	4.33333	3.5	2
2	2	1	2	1	23	7	13	5	0	0	1	3	5	2	4	5	5	3	3	5	5	4	1	5	3	3.6	3.6	3	4.33333	4	2
2	2	1	2	2	23	7	13	5	2	10	3	2	2	2	3	5	4	3	2	1	4	1	1	5	2	2.7	2.6	2.4	4	1.5	2
2	2	1	2	1	23	7	13	5	0	0	3	4	5	3	5	1	5	1	5	3	2	3	1	5	3	3.5	2.8	4	2.33333	4	2
2	2	1	2	2	23	7	13	5	0	0	1	3	0	2	5	1	4	2	2	2	2	3	1	5	3	2.2	2.8	2.2	2.33333	2	2
2	2	1	2	1	23	7	13	5	0	0	2	2	2	1	1	3	3	2	2	2	2	1	1	4	1	2	1.8	1.6	2.66667	2	2
2	2	1	2	2	23	7	13	5	3	15	4	0	2	2	5	3	4	2	2	2	4	1	1	2	5	2.6	2.6	2.6	3	2	2
2	2	1	2	1	23	7	13	5	0	0	1	3	1	1	5	1	2	4	3	2	5	1	3	5	4	2.3	3.6	2.2	2.33333	2.5	2
2	2	1	2	2	23	7	13	5	0	0	1	3	3	2	4	1	5	3	3	1	5	5	5	4	4	2.6	4.6	2.6	3	2	2
2	2	1	2	1	23	7	13	5	0	0	2	2	2	2	2	3	5	5	2	2	5	1	3	5	3	2.7	3.4	2	4.33333	2	2
2	2	1	2	2	23	7	13	5	0	0	4	5	0	5	4	5	5	5	2	2	4	1	1	5	3	3.7	2.8	3.6	5	2	2
2	2	1	1	2	23	7	13	5	2	10	5	3	2	3	3	5	5	4	3	4	3	1	2	3	3	3.7	2.4	3.2	4.66667	3.5	2
2	2	1	2	1	23	7	13	5	0	0	3	4	1	1	3	4	4	5	2	1	4	2	2	5	3	2.8	3.2	2.4	4.33333	1.5	2
2	2	1	2	2	23	7	13	5	2	10	3	3	4	3	1	3	5	4	1	2	4	1	4	5	3	2.9	3.4	2.8	4	1.5	2
2	2	1	2	1	23	7	13	5	0	0	1	5	0	3	1	5	5	5	3	5	2	1	1	5	2	3.3	2.2	2	5	4	2
2	2	1	2	2	23	7	13	5	2	10	1	5	3	2	1	5	3	3	5	4	1	2	1	5	2	3.2	2.2	2.4	3.66667	4.5	2
2	2	1	2	1	23	7	13	5	0	0	5	3	2	4	5	1	4	1	4	1	2	1	1	2	2	3	1.6	3.8	2	2.5	2
2	2	1	2	2	23	7	13	5	2	10	4	1	2	0	1	3	3	1	1	5	2	2	1	2	1	2.1	1.6	1.6	2.33333	3	2
2	2	1	2	1	23	7	13	5	0	0	1	5	0	4	1	5	5	5	5	5	4	1	1	3	3	3.6	2.4	2.2	5	5	2
2	2	1	2	2	23	7	13	5	0	0	1	5	0	2	1	4	5	4	5	4	3	1	1	1	2	3.1	1.6	1.8	4.33333	4.5	2
2	2	1	2	1	23	7	13	5	1	5	3	3	3	2	3	4	3	2	3	2	2	1	1	3	3	2.8	2	2.8	3	2.5	2
2	2	1	2	2	23	7	13	5	0	0	3	3	2	2	3	4	4	3	4	3	1	1	1	3	2	3.1	1.6	2.6	3.66667	3.5	2
2	2	1	2	1	23	7	13	5	0	0	5	3	0	2	5	1	3	3	2	4	3	5	5	5	5	2.8	4.6	3	2.33333	3	2
2	2	1	2	2	23	7	13	5	0	0	1	5	0	2	1	1	1	1	3	3	2	5	3	5	5	1.8	4	1.8	1	3	2
2	2	1	2	1	23	7	13	5	0	0	3	5	0	3	4	3	4	1	4	5	2	1	1	4	2	3.2	2	3	2.66667	4.5	2
2	2	1	2	2	23	7	13	5	0	0	4	4	0	3	4	3	4	3	4	2	1	1	4	2	3	3.1	2.2	3	3.33333	3	2
2	2	1	2	1	23	7	13	5	0	0	1	3	0	2	2	1	2	2	2	4	3	1	1	5	4	1.9	2.8	1.6	1.66667	3	2
2	2	1	2	2	23	7	13	5	0	0	1	3	0	2	1	2	4	4	2	4	3	1	1	5	2	2.3	2.4	1.4	3.33333	3	2
2	2	1	1	1	23	7	13	5	0	0	5	5	0	2	5	4	5	4	4	2	2	3	1	2	2	3.6	2	3.4	4.33333	3	2
2	2	1	2	1	23	7	13	5	1	5	1	3	2	2	1	1	1	1	2	2	2	5	5	2	3	1.6	3.4	1.8	1	2	2
2	2	1	2	2	23	7	13	5	1	5	1	5	1	2	1	2	4	3	3	3	3	3	4	2	3	2.5	3	2	3	3	2
2	2	1	1	2	23	7	13	5	1	5	4	3	2	2	4	3	5	3	4	2	3	3	2	4	3	3.2	3	3	3.66667	3	2
2	2	1	2	1	23	7	13	5	0	0	1	4	2	2	2	3	2	5	2	3	1	1	3	2	1	2.6	1.6	2.2	3.33333	2.5	2
2	2	1	2	2	23	7	13	5	1	5	1	3	0	2	1	4	4		2	2	1	2	2	1	2		1.6	1.4		2	2
2	2	1	2	1	23	7	13	5	0	0	1	3	0	2	1	1	3	2	2	2	2	1	5	3	3	1.7	2.8	1.4	2	2	2
2	2	1	2	2	23	7	13	5	0	0	1	3	0	1	1	1	4	1	3	2	2	1	5	4	3	1.7	3	1.2	2	2.5	2
2	2	1	2	1	23	7	13	5	0	0	5	3	2	4	2	1	3	3	1	2	2	2	1	2	2	2.6	1.8	3.2	2.33333	1.5	2
2	2	1	2	2	23	7	13	5	0	0	1	3	2	2	2	3	4	3	2	1	2	2	1	3	2	2.3	2	2	3.33333	1.5	2
2	2	1	2	1	23	7	13	5	0	0	5	4	3	2	5	5	3	5	4	5	3	1	1	5	3	4.1	2.6	3.8	4.33333	4.5	2
2	2	1	2	2	23	7	13	5	2	10	5	3	4	2	5	3	4	3	4	4	4	1	1	4	4	3.7	2.8	3.8	3.33333	4	2
1	2	2	1	1	23	7	13	5	0	0	4	4	2	3	1	5	4	5	4	4	2	5	1	2	2	3.6	2.4	2.8	4.66667	4	2
1	2	2	2	1	23	7	13	5	0	0	3	4	2	3	2	2	4	2	5	4	2	3	1	4	1	3.1	2.2	2.8	2.66667	4.5	2
1	2	2	2	2	23	7	13	5	0	0	1	4	2	3	1	2	5	4	4	5	3	2	1	3	3	3.1	2.4	2.2	3.66667	4.5	2
1	2	2	2	1	23	7	13	5	0	0	4	5	4	0	3	1	3	1	3	3	2	2	4	3	4	2.7	3	3.2	1.66667	3	2
1	2	2	2	2	23	7	13	5	0	0	4	4	0	2	4	1	2	2	2	1	2	1	4	2	3	2.2	2.4	2.8	1.66667	1.5	2
1	2	2	2	1	23	7	13	5	0	0	5	5	5	3	5	5	5	1	5	4	1	2	1	2	2	4.3	1.6	4.6	3.66667	4.5	2
1	2	2	2	2	23	7	13	5	0	0	5	3	4	3	5	5	4	4	5	4	1	3	1	2	1	4.2	1.6	4	4.33333	4.5	2
1	2	2	2	1	23	7	13	5	0	0	5	5	4	3	5	2	5	5	4	4	3	2	1	2	2	4.2	2	4.4	4	4	2
1	2	2	2	2	23	7	13	5	0	0	3	5	2	3	5	3	5	5	5	5	3	2	1	3	3	4.1	2.4	3.6	4.33333	5	2
1	2	2	2	1	23	7	13	5	0	0	5	5	4	4	5	1	5	5	5	4	3	2	2	3	3	4.3	2.6	4.6	3.66667	4.5	2
1	2	2	2	2	23	7	13	5	0	0	1	5	3	4	5	5	5	5	5	4	4	2	2	3	3	4.2	2.8	3.6	5	4.5	2
1	2	2	2	1	23	7	13	5	0	0	5	5	4	3	5	5	5	5	5	5	2	2	2	2	1	4.7	1.8	4.4	5	5	2
1	2	2	2	2	23	7	13	5	0	0	5	5	5	3	5	5	5	5	5	5	2	2	1	1	1	4.8	1.4	4.6	5	5	2
1	2	2	2	1	23	7	13	5	0	0	2	5	0	3	2	5	5	3	5	4	4	4	1	2	2	3.4	2.6	2.4	4.33333	4.5	2
1	2	2	2	2	23	7	13	5	0	0	2	5	0	3	2	3	5	5	5	3	3	4	1	4	2	3.3	2.8	2.4	4.33333	4	2
1	2	2	2	1	23	7	13	5	0	0	3	5	5	3	5	3	5	5	5	5	4	2	1	5	3	4.4	3	4.2	4.33333	5	2
1	2	2	2	2	23	7	13	5	0	0	4	5	4	2	1	5	5	3	5	5	4	2	3	4	3	3.9	3.2	3.2	4.33333	5	2
1	2	2	1	1	23	7	13	5	0	0	1	4	0	3	1	5	5	5	5	5	3	2	1	2	1	3.4	1.8	1.8	5	5	2
1	2	2	2	1	23	7	13	5	0	0	1	4	1	1	5	2	3	3	3	2	2	5	1	1	3	2.5	2.4	2.4	2.66667	2.5	2
1	2	2	2	2	23	7	13	5	0	0	1	5	0	3	5	1	3	3	3	2	2	5	1	1	5	2.6	2.8	2.8	2.33333	2.5	2
1	2	2	2	1	23	7	13	5	0	0	5	5	0	3	5	1	5	5	5	5	5	5	5	5	3	3.9	4.6	3.6	3.66667	5	2
1	2	2	2	2	23	7	13	5	0	0	1	3	2	0	1	1	5	5	2	5	3	1	1	5	3	2.5	2.6	1.4	3.66667	3.5	2
1	2	2	2	1	23	7	13	3	0	0	5	3	0	2	5	2	4	1	3	2	4	5	4	5	4	2.7	4.4	3	2.33333	2.5	2
1	2	2	2	2	23	7	13	5	0	0	5	3	0	2	5	3	3	3	3	4	3	5	3	4	4	3.1	3.8	3	3	3.5	2
1	2	2	2	1	23	7	13	5	0	0	5	5	5	2	1	2	5	5	3	3	1	5	5	5	1	3.6	3.4	3.6	4	3	2
1	2	2	2	2	23	7	13	5	0	0	3	5	3	2	3	5	2	4	5	3	2	3	2	5	3	3.5	3	3.2	3.66667	4	2
1	2	2	2	1	23	7	13	5	0	0	1	3	0	2	1	1	5	4	4	3	2	1	1	3	2	2.4	1.8	1.4	3.33333	3.5	2
1	2	2	2	2	23	7	13	5	0	0	1	4	0	2	1	1	5	4	4	4	3	3	1	3	3	2.6	2.6	1.6	3.33333	4	2
1	2	2	1	1	23	7	13	5	0	0	3	5	0	5	5	1	5	3	2	3	3	3	4	1	2	3.2	2.6	3.6	3	2.5	2
1	2	2	1	1	23	7	13	5	0	0	3	4	5	3	4	3	5	4	4	5	4	4	2	4	1	4	3	3.8	4	4.5	2
1	2	2	2	1	23	7	13	5	0	0	1	3	0	2	5	3	4	4	4	3	4	5	1	2	3	2.9	3	2.2	3.66667	3.5	2
1	2	2	2	2	23	7	13	5	0	0	1	4	0	2	5	2	4	4	4	4	3	5	1	3	1	3	2.6	2.4	3.33333	4	2
1	2	2	1	1	23	7	13	5	0	0	3	3	1	4	2	1	3	3	1	3	1	2	3	4	1	2.4	2.2	2.6	2.33333	2	2
1	2	2	2	1	23	7	13	5	0	0	1	4	0	2	2	1	3	1	2	2	4	2	1	4	3	1.8	2.8	1.8	1.66667	2	2
1	2	2	2	2	23	7	13	5	0	0	1	2	0	2	1	1	2	2	2	2	3	2	1	4	2	1.5	2.4	1.2	1.66667	2	2
1	2	2	1	1	23	7	13	1	0	0	4	3	3	4	3	4	4	4	1	1	2	4	1	2	2	3.1	2.2	3.4	4	1	2
1	2	2	2	1	23	7	13	5	0	0	4	5	4	3	4	4	4	1	3	3	1	5	3	1	3	3.5	2.6	4	3	3	2
1	2	2	2	2	23	7	13	5	0	0	4	5	3	3	4	3	5	4	4	4	1	4	1	1	3	3.9	2	3.8	4	4	2
1	2	2	1	1	23	7	13	5	0	0	5	5	3	2	5	5	5	5	5	4	3	2	1	2	1	4.4	1.8	4	5	4.5	2
1	2	2	1	1	23	7	13	5	0	0	5	4	5	5	5	1	5	3	2	1	3	3	1	5	2	3.6	2.8	4.8	3	1.5	2
1	2	2	1	1	23	7	13	4	0	0	4	3	3	3	2	4	5	4	1	1	3	4	3	3	3	3	3.2	3	4.33333	1	2
1	2	2	1	1	23	7	13	5	0	0	3	3	3	1	4	5	5	4	5	5	5	5	4	5	4	3.8	4.6	2.8	4.66667	5	2
1	2	2	2	1	23	7	13	5	0	0	4	5	5	1	4	3	5	5	5	2	1	3	1	5	2	3.9	2.4	3.8	4.33333	3.5	2
1	2	2	2	2	23	7	13	5	0	0	5	4	3	1	4	3	5	5	4	5	5	1	1	5	2	3.9	2.8	3.4	4.33333	4.5	2
1	2	2	2	1	23	7	13	5	0	0	2	5	0	1	2	1	4	4	4	3	2	3	1	2	3	2.6	2.2	2	3	3.5	2
1	2	2	2	2	23	7	13	5	0	0	1	5	0	3	3	1	4	5	4	3	2	3	1	2	3	2.9	2.2	2.4	3.33333	3.5	2
1	2	2	2	1	23	7	13	3	0	0	5	5	5	3	5	1	5	5	5	5	3	2	1	3	3	4.4	2.4	4.6	3.66667	5	2
1	2	2	2	2	23	7	13	5	0	0	1	5	5	5	5	1	5	5	5	5	2	2	1	4	3	4.2	2.4	4.2	3.66667	5	2
1	2	2	1	1	23	7	13	5	0	0	1	4	0	2	5	1	5	1	2	2	2	5	2	3	2	2.3	2.8	2.4	2.33333	2	2
1	2	2	2	1	23	7	13	5	0	0	5	3	5	2	5	5	4	4	4	4	2	3	2	4	2	4.1	2.6	4	4.33333	4	2
1	2	2	2	2	23	7	13	5	0	0	4	5	4	3	5	5	4	5	4	4	2	2	2	3	2	4.3	2.2	4.2	4.66667	4	2
1	2	2	1	1	23	7	13	5	0	0	1	5	0	3	1	1	5	3	1	1	3	5	2	3	5	2.1	3.6	2	3	1	2
1	2	2	1	1	23	7	13	5	0	0	1	5	4	1	1	5	5	4	2	2	2	2	2	2	2	3	2	2.4	4.66667	2	2
1	2	2	2	1	23	7	13	5	0	0	5	2	4	2	3	4	4	3	5	5	3	3	3	2	2	3.7	2.6	3.2	3.66667	5	2
1	2	2	2	2	23	7	13	5	0	0	5	4	2	0	4	5	4	4	3	3	3	3	3	2	2	3.4	2.6	3	4.33333	3	2
1	2	2	2	1	23	7	13	5	0	0	5	3	5	2	5	3	5	5	2	2	3	5	1	3	3	3.7	3	4	4.33333	2	2
1	2	2	2	2	23	7	13	5	0	0	1	3	1	1	5	4	4	1	4	1	2	4	1	3	4	2.5	2.8	2.2	3	2.5	2
1	2	2	1	1	23	7	13	5	0	0	5	4	5	5	5	3	5	5	3	1	3	4	3	5	2	4.1	3.4	4.8	4.33333	2	2
1	2	2	1	1	23	7	13	5	0	0	4	5	0	3	3	3	4	3	3	2	3	3	4	1	2	3	2.6	3	3.33333	2.5	2
1	2	2	1	1	23	7	13	5	0	0	4	4	3	4	3	3	5	4	4	3	4	5	2	3	4	3.7	3.6	3.6	4	3.5	2
1	2	2	1	1	23	7	13	5	0	0	1	4	3	3	1	5	5	4	4	4	2	5	1	2	2	3.4	2.4	2.4	4.66667	4	2
1	2	2	1	1	23	7	13	5	0	0	2	4	1	1	2	2	1	3	2	3	5	3	1	1	3	2.1	2.6	2	2	2.5	2
1	2	2	1	1	23	7	13	5	0	0	4	3	3	5	3	3	5	5	5	3	3	3	3	5	4	3.9	3.6	3.6	4.33333	4	2
1	2	2	1	1	23	7	13	5	0	0	5	5	5	5	5	5	4	5	5	5	5	4	5	1	1	4.9	3.2	5	4.66667	5	2
1	2	2	1	1	23	7	13	5	0	0	5	5	3	2	5	1	4	4	5	4	5	4	1	4	4	3.8	3.6	4	3	4.5	2
1	2	2	1	1	23	7	13	5	0	0	1	5	4	5	1	5	5	5	4	4	1	2	1	2	1	3.9	1.4	3.2	5	4	2
2	2	2	2	1	23	7	13	1	0	0	3	5	0	2	3	2	5	3	5	5	2	2	2	2	2	3.3	2	2.6	3.33333	5	2
2	2	2	2	2	23	7	13	1	0	0	4	5	5	2	3	1	5	5	5	3	2	1	2	2	1	3.8	1.6	3.8	3.66667	4	2
2	2	2	2	1	23	7	13	5	0	0	5	4	2	2	5	4	4	4	3	3	2	1	1	4	2	3.6	2	3.6	4	3	2
2	2	2	2	2	23	7	13	5	0	0	5	3	4	2	5	4	4	5	4	4	2	1	1	3	2	4	1.8	3.8	4.33333	4	2
2	2	2	2	1	23	7	13	5	0	0	5	4	4	2	3	4	4	5	4	3	5	3	1	2	3	3.8	2.8	3.6	4.33333	3.5	2
2	2	2	2	2	23	7	13	5	0	0	1	5	4	2	1	2	3	3	4	4	3	3	1	4	4	2.9	3	2.6	2.66667	4	2
2	2	2	2	1	23	7	13	5	0	0	1	3	0	2	1	5	5	3	3	1	2	2	3	5	3	2.4	3	1.4	4.33333	2	2
2	2	2	2	2	23	7	13	5	0	0	1	4	0	2	1	5	3	3	4	2	3	1	1	4	1	2.5	2	1.6	3.66667	3	2
2	2	2	2	1	23	7	13	5	0	0	4	5	0	5	4	1	5	3	4	3	1	2	1	1	2	3.4	1.4	3.6	3	3.5	2
2	2	2	2	2	23	7	13	5	0	0	4	5	0	0	4	5	4	3	3	3	2	2	1	1	2	3.1	1.6	2.6	4	3	2
2	2	2	2	1	23	7	13	5	0	0	5	5	4	3	5	4	5	5	4	3	1	1	1	2	1	4.3	1.2	4.4	4.66667	3.5	2
2	2	2	2	2	23	7	13	5	0	0	5	4	5	4	5	4	5	4	3	2	1	1	1	2	1	4.1	1.2	4.6	4.33333	2.5	2
2	2	2	2	1	23	7	13	5	0	0	5	3	0	1	5	1	4	4	3	3	4	1	5	5	3	2.9	3.6	2.8	3	3	2
2	2	2	2	2	23	7	13	5	0	0	5	3	0	3	5	1	4	2	4	2	3	1	5	5	3	2.9	3.4	3.2	2.33333	3	2
2	2	2	2	1	23	7	13	5	0	0	1	5	3	2	1	2	2	2	4	4	5	2	1	5	2	2.6	3	2.4	2	4	2
2	2	2	2	2	23	7	13	5	0	0	1	5	1	1	1	1	2	2	3	2	5	2	2	5	3	1.9	3.4	1.8	1.66667	2.5	2
2	2	2	2	1	23	7	13	5	0	0	1	5	2	2	3	1	3	2	3	3	4	2	2	2	2	2.5	2.4	2.6	2	3	2
2	2	2	2	2	23	7	13	5	0	0	1	4	2	2	3	1	4	2	3	2	3	2	2	1	3	2.4	2.2	2.4	2.33333	2.5	2
2	2	2	2	1	23	7	13	5	0	0	1	4	0	2	1	1	4	4	4	3	4	2	1	1	3	2.4	2.2	1.6	3	3.5	2
2	2	2	2	2	23	7	13	5	0	0	1	4	2	4	1	1	3	4	4	1	3	1	1	2	2	2.5	1.8	2.4	2.66667	2.5	2
2	2	2	2	1	23	7	13	5	0	0	3	4	2	5	1	3	4	2	2	3	2	1	1	3	2	2.9	1.8	3	3	2.5	2
2	2	2	2	2	23	7	13	5	0	0	3	5	4	4	4	4	5	2	3	4	3	2	1	2	2	3.8	2	4	3.66667	3.5	2
2	2	2	2	1	23	7	13	5	0	0	2	2	0	2	3	2	4	3	2	4	3	1	1	2	3	2.4	2	1.8	3	3	2
2	2	2	2	2	23	7	13	5	0	0	2	2	0	2	3	2	4	3	4	3	3	2	2	2	3	2.5	2.4	1.8	3	3.5	2
2	2	2	2	1	23	7	13	5	0	0	1	3	0	2	1	1	4	4	4	1	4	3	2	3	4	2.1	3.2	1.4	3	2.5	2
2	2	2	2	2	23	7	13	5	0	0	1	3	0	2	1	1	4	4	3	1	3	2	1	3	3	2	2.4	1.4	3	2	2
2	2	2	2	1	23	7	13	5	0	0	1	4	0	3	4	1	5	5	4	2	4	2	1	5	4	2.9	3.2	2.4	3.66667	3	2
2	2	2	2	2	23	7	13	5	0	0	1	5	0	3	4	1	5	5	3	1	4	1	1	5	3	2.8	2.8	2.6	3.66667	2	2
2	2	2	2	1	23	7	13	5	0	0	1	4	0	2	1	5	5	5	4	4	3	1	1	5	2	3.1	2.4	1.6	5	4	2
2	2	2	2	2	23	7	13	5	0	0	1	4	2	1	2	5	5	5	4	3	4	1	1	5	2	3.2	2.6	2	5	3.5	2
2	2	2	2	1	23	7	13	5	0	0	5	3	0	4	4	1	5	4	2	5	3	4	5	5	3	3.3	4	3.2	3.33333	3.5	2
2	2	2	2	2	23	7	13	5	0	0	1	4	0	3	3	1	4	3	5	4	3	3	2	5	4	2.8	3.4	2.2	2.66667	4.5	2
2	2	2	2	1	23	7	13	3	0	0	1	2	3	2	1	4	2	2	3	2	3	1	2	1	2	2.2	1.8	1.8	2.66667	2.5	2
2	2	2	2	2	23	7	13	3	0	0	2	3	3	2	2	3	2	2	2	2	2	1	1	2	2	2.3	1.6	2.4	2.33333	2	2
2	2	2	2	1	23	7	13	5	0	0	2	5	5	0	2	1	5	2	5	5	3	2	3	5	2	3.2	3	2.8	2.66667	5	2
2	2	2	2	2	23	7	13	5	0	0	5	5	4	1	3	5	2	5	5	5	2	1	2	4	1	4	2	3.6	4	5	2
2	2	2	1	1	23	7	13	5	0	0	1	5	1	5	2	3	3	4	3	2	4	1	1	5	2	2.9	2.6	2.8	3.33333	2.5	2
2	2	2	1	1	23	7	13	5	0	0	1	5	1	5	2	3	3	4	3	2	4	1	1	2	2	2.9	2	2.8	3.33333	2.5	2
2	2	2	2	1	23	7	13	5	0	0	1	5	4	1	4	3	5	5	5	2	1	3	1	5	2	3.5	2.4	3	4.33333	3.5	2
2	2	2	2	2	23	7	13	5	0	0	3	4	5	1	3	3	4	4	2	2	2	3	1	5	3	3.1	2.8	3.2	3.66667	2	2
2	2	2	2	1	23	7	13	5	0	0	5	5	4	4	5	4	5	5	5	4	2	1	1	1	2	4.6	1.4	4.6	4.66667	4.5	2
2	2	2	2	2	23	7	13	5	0	0	5	4	1	5	5	4	5	5	5	4	2	1	1	2	2	4.3	1.6	4	4.66667	4.5	2
2	2	2	2	1	23	7	13	5	0	0	1	4	2	2	1	5	4	4	5	5	2	1	1	3	2	3.3	1.8	2	4.33333	5	2
2	2	2	2	2	23	7	13	5	0	0	1	4	4	2	1	5	4	4	2	4	2	2	1	3	2	3.1	2	2.4	4.33333	3	2
2	2	2	2	1	23	7	13	5	0	0	3	2	4	2	3	3	3	3	5	5	3	2	1	3	2	3.3	2.2	2.8	3	5	2
2	2	2	2	2	23	7	13	5	0	0	2	2	2	2	2	2	2	3	2	4	3	1	1	3	2	2.3	2	2	2.33333	3	2
2	2	2	1	1	23	7	13	5	0	0	1	3	0	1	5	1	3	3	5	3	2	1	2	5	3	2.5	2.6	2	2.33333	4	2
2	2	2	1	1	23	7	13	5	0	0	5	4	0	4	5	4	4	4	3	3	3	3	3	3	2	3.6	2.8	3.6	4	3	2
2	2	2	1	1	23	7	13	5	0	0	1	5	1	5	4	3	4	3	3	2	1	1	1	5	2	3.1	2	3.2	3.33333	2.5	2
2	2	2	2	1	23	7	13	5	0	0	2	5	3	2	5	5	5	5	5	4	1	2	1	5	2	4.1	2.2	3.4	5	4.5	2
2	2	2	2	2	23	7	13	5	0	0	1	4	3	2	4	5	5	5	5	4	2	1	1	5	1	3.8	2	2.8	5	4.5	2
2	2	2	1	1	23	7	13	5	0	0	1	5	1	5	3	3	4	3	2	2	2	1	1	3	3	2.9	2	3	3.33333	2	2
1	2	1	2	1	24	7	13	0	1	5	2	0	5	3	1	1	5	5	4	5	2	3	1	5	2	3.1	2.6	2.2	3.66667	4.5	2
1	2	1	2	2	24	7	13	0	1	5	1	0	5	3	4	5	5	5	5	3	2	3	2	4	2	3.6	2.6	2.6	5	4	2
1	2	1	2	1	24	7	13	0	2	10	1	0	3	4	1	1	3	3	3	1	3	3	2	3	3	2	2.8	1.8	2.33333	2	2
1	2	1	2	2	24	7	13	0	2	10	1	0	5	3	1	1	1	4	3	3	2	3	2	3	3	2.2	2.6	2	2	3	2
1	2	1	2	1	24	7	13	0	2	10	1	0	5	3	4	1	5	5	4	5	5	4	3	5	3	3.3	4	2.6	3.66667	4.5	2
1	2	1	2	2	24	7	13	0	2	10	1	0	5	5	3	1	4	5	4	5	4	4	3	4	2	3.3	3.4	2.8	3.33333	4.5	2
1	2	1	2	1	24	7	13	0	2	10	1	4	3	2	1	4	3	3	3	3	3	3	2	4	2	2.7	2.8	2.2	3.33333	3	2
1	2	1	2	2	24	7	13	0	1	5	1	4	5	3	1	5	5	3	4	3	3	3	2	4	3	3.4	3	2.8	4.33333	3.5	2
1	2	1	2	1	24	7	13	0	2	10	1	4	3	4	1	1	5	4	4	5	2	2	4	2	3	3.2	2.6	2.6	3.33333	4.5	2
1	2	1	2	2	24	7	13	0	2	10	1	0	5	1	1	2	4	4	5	3	2	4	2	2	3	2.6	2.6	1.6	3.33333	4	2
1	2	1	2	1	24	7	13	0	4	20	5	5	4	4	5	1	5	5	5	3	2	3	2	2	3	4.2	2.4	4.6	3.66667	4	2
1	2	1	2	2	24	7	13	0	4	20	5	0	5	3	5	1	5	4	3	3	2	3	2	1	2	3.4	2	3.6	3.33333	3	2
1	2	1	2	1	24	7	13	0	2	10	1	0	5	3	3	2	4	1	4	3	3	2	3	3	3	2.6	2.8	2.4	2.33333	3.5	2
1	2	1	2	2	24	7	13	0	2	10	1	0	4	3	4	5	5	1	4	3	3	3	2	3	3	3	2.8	2.4	3.66667	3.5	2
1	2	1	2	1	24	7	13	0	2	10	1	0	3	5	3	5	5	4	2	2	2	3	2	2	3	3	2.4	2.4	4.66667	2	2
1	2	1	2	2	24	7	13	0	2	10	1	0	3	1	3	5	2	1	4	2	2	3	1	2	2	2.2	2	1.6	2.66667	3	2
1	2	1	2	1	24	7	13	0	1	5	1	0	5	4	1	1	5	5	5	5	3	3	4	4	3	3.2	3.4	2.2	3.66667	5	2
1	2	1	2	2	24	7	13	0	1	5	1	0	5	4	1	1	1	3	5	5	3	3	1	4	3	2.6	2.8	2.2	1.66667	5	2
1	2	1	2	1	24	7	13	0	2	10	1	0	4	3	1	4	5	4	5	4	2	3	2	3	3	3.1	2.6	1.8	4.33333	4.5	2
1	2	1	2	2	24	7	13	0	1	5	1	0	3	2	1	5	5	5	3	3	2	3	3	2	3	2.8	2.6	1.4	5	3	2
2	2	1	2	1	24	7	13	0	1	5	4	0	4	3	1	1	5	4	4	2	3	2	3	5	1	2.8	2.8	2.4	3.33333	3	2
2	2	1	2	2	24	7	13	0	1	5	1	0	3	3	1	4	5	5	4	3	3	1	2	4	2	2.9	2.4	1.6	4.66667	3.5	2
2	2	1	2	1	24	7	13	0	1	5	1	0	1	3	2	1	4	5	5	4	2	1	3	2	4	2.6	2.4	1.4	3.33333	4.5	2
2	2	1	2	2	24	7	13	0	2	10	1	0	2	2	1	3	4	5	5	3	2	3	4	2	3	2.6	2.8	1.2	4	4	2
2	2	1	2	1	24	7	13	0	2	10	2	4	3	2	2	2	5	5	5	2	3	2	2	5	3	3.2	3	2.6	4	3.5	2
2	2	1	2	2	24	7	13	0	2	10	1	0	3	3	1	3	5	3	4	3	3	4	1	5	2	2.6	3	1.6	3.66667	3.5	2
2	2	1	2	1	24	7	13	0	2	10	1	3	3	2	3	2	4	4	3	3	3	1	3	3	4	2.8	2.8	2.4	3.33333	3	2
2	2	1	2	2	24	7	13	0	2	10	1	3	3	2	1	1	4	4	4	4	2	1	3	4	3	2.7	2.6	2	3	4	2
2	2	1	2	1	24	7	13	0	2	10	1	0	2	1	1	1	4	2	2	5	2	4	1	5	3	1.9	3	1	2.33333	3.5	2
2	2	1	2	2	24	7	13	0	2	10	1	0	1	1	1	1	2	1	2	2	3	4	2	5	3	1.2	3.4	0.8	1.33333	2	2
2	2	1	2	1	24	7	13	0	1	5	1	5	1	4	1	1	4	5	5	5	3	3	1	3	3	3.2	2.6	2.4	3.33333	5	2
2	2	1	2	2	24	7	13	0	1	5	1	0	5	0	1	1	3	5	5	3	3	2	1	2	3	2.4	2.2	1.4	3	4	2
2	2	1	2	1	24	7	13	0	2	10	1	3	2	1	1	1	5	5	4	3	3	3	1	2	3	2.6	2.4	1.6	3.66667	3.5	2
2	2	1	2	2	24	7	13	0	2	10	1	0	2	2	1	1	3	3	4	3	4	1	2	2	2	2	2.2	1.2	2.33333	3.5	2
2	2	1	2	1	24	7	13	0	2	10	1	3	3	2	1	1	3	3	3	2	2	3	2	4	3	2.2	2.8	2	2.33333	2.5	2
2	2	1	2	2	24	7	13	0	2	10	1	0	2	2	1	3	4	4	3	2	3	3	3	4	3	2.2	3.2	1.2	3.66667	2.5	2
2	2	1	2	1	24	7	13	0	1	5	1	0	4	3	1	1	3	2	2	2	3	2	1	4	4	1.9	2.8	1.8	2	2	2
2	2	1	2	2	24	7	13	0	1	5	1	3	1	1	1	1	3	2	1	3	4	2	1	5	4	1.7	3.2	1.4	2	2	2
2	2	1	2	1	24	7	13	0	1	5	1	0	3	1	1	2	3	4	4	3	5	3	2	5	3	2.2	3.6	1.2	3	3.5	2
2	2	1	2	2	24	7	13	0	2	10	1	0	3	1	1	2	3	3	4	3	4	3	1	5	3	2.1	3.2	1.2	2.66667	3.5	2
2	2	1	2	1	24	7	13	0	2	10	1	0	1	1	2	1	5	5	2	2	3	1	1	5	3	2	2.6	1	3.66667	2	2
2	2	1	2	2	24	7	13	0	2	10	2	0	1	1	4	1	5	5	3	3	4	1	1	5	3	2.5	2.8	1.6	3.66667	3	2
2	2	1	2	1	24	7	13	0	2	10	1	0	5	2	1	5	5	5	5	5	2	2	1	2	1	3.4	1.6	1.8	5	5	2
2	2	1	2	2	24	7	13	0	2	10	1	0	5	3	3	3	5	5	5	5	2	2	1	4	1	3.5	2	2.4	4.33333	5	2
2	2	1	2	1	24	7	13	0	2	10	5	0	4	2	4	3	3	3	4	4	4	2	1	5	4	3.2	3.2	3	3	4	2
2	2	1	2	2	24	7	13	0	2	10	4	0	4	5	4	2	3	2	4	4	4	3	3	4	3	3.2	3.4	3.4	2.33333	4	2
2	2	1	2	1	24	7	13	0	2	10	1	5	3	5	1	3	3	5	4	3	2	1	3	3	2	3.3	2.2	3	3.66667	3.5	2
2	2	1	2	2	24	7	13	0	2	10	2	0	5	4	1	1	4	5	5	4	2	1	3	3	2	3.1	2.2	2.4	3.33333	4.5	2
1	2	2	2	1	24	7	13	0	0	0	2	0	3	5	2	1	5	4	5	5	4	5	3	4	3	3.2	3.8	2.4	3.33333	5	2
1	2	2	2	2	24	7	13	0	0	0	1	0	3	3	1	5	5	4	4	5	4	5	3	2	3	3.1	3.4	1.6	4.66667	4.5	2
1	2	2	2	1	24	7	13	3	0	0	1	0	2	3	1	1	5	5	4	3	3	2	1	3	2	2.5	2.2	1.4	3.66667	3.5	2
1	2	2	2	2	24	7	13	0	0	0	1	3	2	3	1	1	5	5	4	4	3	2	2	3	3	2.9	2.6	2	3.66667	4	2
1	2	2	2	1	24	7	13	5	0	0	1	0	2	3	5	1	2	3	5	1	2	3	1	4	3	2.3	2.6	2.2	2	3	2
1	2	2	2	2	24	7	13	0	0	0	4	5	2	1	5	1	4	3	4	3	1	2	2	4	3	3.2	2.4	3.4	2.66667	3.5	2
1	2	2	2	1	24	7	13	0	0	0	3	4	2	3	3	5	5	4	4	3	2	2	1	3	2	3.6	2	3	4.66667	3.5	2
1	2	2	2	2	24	7	13	0	0	0	1	5	3	4	1	5	5	5	4	4	2	2	2	4	2	3.7	2.4	2.8	5	4	2
1	2	2	2	1	24	7	13	0	0	0	5	0	1	3	5	4	5	4	3	4	3	3	2	4	2	3.4	2.8	2.8	4.33333	3.5	2
1	2	2	2	2	24	7	13	0	0	0	5	3	5	1	4	5	5	1	4	1	2	5	2	3	1	3.4	2.6	3.6	3.66667	2.5	2
1	2	2	2	1	24	7	13	0	0	0	1	4	3	4	1	1	4	4	4	4	3	3	1	4	2	3	2.6	2.6	3	4	2
1	2	2	2	2	24	7	13	0	0	0	1	5	4	4	1	1	4	5	4	4	3	3	1	4	2	3.3	2.6	3	3.33333	4	2
1	2	2	2	1	24	7	13	0	0	0	1	5	1	4	1	1	4	1	4	2	1	5	5	1	4	2.4	3.2	2.4	2	3	2
1	2	2	2	2	24	7	13	0	0	0	1	5	1	4	1	1	3	1	5	2	3	1	3	1	3	2.4	2.2	2.4	1.66667	3.5	2
1	2	2	2	1	24	7	13	0	0	0	5	5	1	4	1	5	5	5	3	3	4	4	3	5	2	3.7	3.6	3.2	5	3	2
1	2	2	2	2	24	7	13	0	0	0	4	5	0	5	4	3	5	4	3	3	2	5	3	5	2	3.6	3.4	3.6	4	3	2
1	2	2	1	1	24	7	13	0	0	0	5	4	3	3	5	5	3	3	3	4	3	4	2	2	3	3.8	2.8	4	3.66667	3.5	2
1	2	2	2	1	24	7	13	0	0	0	1	4	3	2	1	4	5	5	5	5	2	3	1	4	2	3.5	2.4	2.2	4.66667	5	2
1	2	2	2	2	24	7	13	0	0	0	1	0	2	1	1	1	5	4	3	3	1	3	1	2	2	2.1	1.8	1	3.33333	3	2
1	2	2	2	1	24	7	13	0	0	0	4	4	5	5	5	1	4	4	4	3	3	2	2	4	3	3.9	2.8	4.6	3	3.5	2
1	2	2	2	2	24	7	13	0	0	0	1	0	0	4	5	1	4	4	4	2	3	1	1	5	3	2.5	2.6	2	3	3	2
1	2	2	2	1	24	7	13	0	0	0	1	5	1	4	1	5	4	2	4	3	5	5	1	4	3	3	3.6	2.4	3.66667	3.5	2
1	2	2	2	2	24	7	13	0	0	0	1	5	1	5	1	1	5	3	4	3	5	4	1	5	3	2.9	3.6	2.6	3	3.5	2
1	2	2	1	1	24	7	13	0	0	0	1	4	1	4	1	1	4	4	4	4	3	1	2	1	2	2.8	1.8	2.2	3	4	2
1	2	2	2	1	24	7	13	0	0	0	1	0	1	4	1	3	3	3	2	2	4	5	1	3	3	2	3.2	1.4	3	2	2
[truncated: 512 more rows]
